# Supplementary material for: Epidermal Tissue Adapts to Restrain Progenitors Carrying Clonal p53 Mutations
Source: Cell Stem Cell. 2018 Nov 1;23(5):687–699.e8. doi: 10.1016/j.stem.2018.08.017 (PMC6224607; doi:10.1016/j.stem.2018.08.017)
Supplement: Table S1. Differentially Expressed Genes from RNA-Seq Analysis, Related to Figures 2, S4, and S5 [file mmc2.xlsx]

## Sheet: Figure S4D-S4F
Referes to: Figure S4D-S4F
Full list of differnetially expressed genes between p53wt/wt and p53*/wt cultured keratinocytes
Gene	baseMean	log2FoldChange	lfcSE	stat	pvalue	padj
Wdfy1	7590.04	2.03725	0.0925455	22.0135	2.13945e-107	4.30543e-103
Esr1	1330.29	1.92018	0.16259	11.8099	3.46958e-32	3.49109e-28
Rabl2	1080.42	-1.02039	0.0895083	-11.4	4.18127e-30	2.80479e-26
Gm28438	246.133	3.00639	0.279382	10.7608	5.2683e-27	2.65048e-23
Vopp1	12257	0.640322	0.0599438	10.682	1.23533e-26	4.97198e-23
Stambpl1	16307.6	0.88691	0.0897553	9.88143	5.01139e-23	1.68082e-19
Dmpk	349.856	-1.33118	0.144793	-9.19365	3.79721e-20	9.55188e-17
Erdr1	519.804	-3.10255	0.33733	-9.19736	3.66853e-20	9.55188e-17
Gpr50	502.567	-1.50993	0.168787	-8.94576	3.69393e-19	8.25963e-16
Vwa1	411.614	-1.25074	0.141474	-8.84075	9.5075e-19	1.91329e-15
Nup133	8245.95	0.492832	0.0565811	8.7102	3.03341e-18	5.54948e-15
Irak4	1625.91	0.820443	0.0953595	8.60369	7.7195e-18	1.29456e-14
Tmem194	3020.64	0.587222	0.0687504	8.54135	1.32661e-17	2.05359e-14
Camk2b	508.938	-1.62918	0.191173	-8.52202	1.56795e-17	2.25381e-14
Exosc8	3230.3	0.493731	0.058213	8.48145	2.22408e-17	2.98383e-14
Pold2	7035.4	0.575003	0.0680129	8.45433	2.80704e-17	3.53055e-14
Pmf1	3038.75	0.618566	0.0736875	8.39444	4.68113e-17	5.54136e-14
Tgm3	1293	1.76269	0.212089	8.31107	9.48458e-17	9.75672e-14
S100a13	865.752	-0.764828	0.0920543	-8.30844	9.6966e-17	9.75672e-14
Jam2	88.8228	-1.50629	0.18105	-8.31976	8.81432e-17	9.75672e-14
Mre11a	8680.31	0.47054	0.0571533	8.23295	1.82664e-16	1.75045e-13
Gm21857	484.125	5.54854	0.676098	8.20671	2.2733e-16	2.07945e-13
Suv39h2	864.41	0.678086	0.0827199	8.19738	2.45688e-16	2.14967e-13
Ccnb1	11220.5	0.88532	0.108987	8.12319	4.54099e-16	3.80762e-13
Tex10	8605.74	0.354589	0.0437108	8.11217	4.97241e-16	4.00259e-13
Psca	11670.6	-1.29787	0.161111	-8.0558	7.89636e-16	6.11179e-13
S100a1	1004.19	-0.684146	0.0855477	-7.99725	1.27228e-15	9.48276e-13
Nek2	6663.93	0.968152	0.122113	7.92834	2.22098e-15	1.59625e-12
Slc35f2	1216.43	0.838428	0.107232	7.81882	5.33189e-15	3.69996e-12
Hirip3	3188.14	0.808314	0.103665	7.79738	6.32055e-15	4.23983e-12
Trp53inp2	12213.5	-0.603046	0.0785634	-7.67592	1.64237e-14	1.06616e-11
Rgn	1607.01	1.15061	0.150597	7.64033	2.1667e-14	1.36258e-11
Rab4a	880.278	0.645926	0.0863342	7.48168	7.33758e-14	4.47459e-11
Trmt6	7280.92	0.330786	0.0442698	7.47205	7.8952e-14	4.67303e-11
Acox2	2163.23	1.26855	0.170293	7.44924	9.38793e-14	5.33678e-11
Mgme1	2291.54	0.652338	0.0875972	7.44702	9.54701e-14	5.33678e-11
Wdr36	24433	0.562511	0.0759133	7.40991	1.26384e-13	6.8739e-11
Dhodh	1979.75	0.628644	0.0850049	7.39539	1.40999e-13	7.46699e-11
Cdca8	8510.53	0.679275	0.0921384	7.37234	1.67663e-13	8.65143e-11
Zwilch	4043.49	0.848176	0.115251	7.35936	1.84788e-13	9.29668e-11
Rcc1	15615.3	0.654122	0.0890117	7.34873	2.00106e-13	9.82177e-11
Nup107	8266.76	0.511494	0.0699544	7.31182	2.63548e-13	1.26277e-10
Smyd5	4392.57	0.502731	0.0688508	7.30175	2.84056e-13	1.32938e-10
Ecm1	34311.2	-1.02132	0.140625	-7.26267	3.79509e-13	1.73574e-10
Dkk3	2201.93	-0.99406	0.138017	-7.20242	5.91527e-13	2.64531e-10
Ddx27	14231.5	0.515806	0.0716538	7.19859	6.08384e-13	2.66155e-10
Phgr1	271.415	-1.1455	0.159526	-7.18065	6.9383e-13	2.97078e-10
Rad51	5730.03	0.868809	0.121093	7.17471	7.2458e-13	3.0378e-10
Entpd5	3578.04	0.623125	0.0870421	7.15889	8.13313e-13	3.27342e-10
Fth1	176086	-0.907647	0.126763	-7.16022	8.055e-13	3.27342e-10
E2f7	4879.96	0.765983	0.107236	7.14294	9.13537e-13	3.60471e-10
Wdr75	11911.4	0.584552	0.0819079	7.13669	9.56017e-13	3.69979e-10
Cyp4f39	6373.16	0.929684	0.13151	7.06932	1.55692e-12	5.9116e-10
Cpt1a	5943.87	-0.675105	0.0956547	-7.05773	1.6925e-12	6.30739e-10
Gtpbp4	28597	0.636995	0.0904429	7.04307	1.88053e-12	6.8807e-10
Pms2	1602.89	0.394047	0.0560617	7.02881	2.08302e-12	7.48547e-10
Lbr	10482	0.462893	0.0658943	7.02479	2.14387e-12	7.569e-10
Nsun5	2334.31	0.529022	0.0753409	7.02171	2.19164e-12	7.60424e-10
Fam107b	31251	0.453881	0.0650881	6.97333	3.09535e-12	1.05578e-09
Psmg2	3633.27	0.559583	0.0803795	6.96177	3.36034e-12	1.12706e-09
Gsto1	329456	-0.623008	0.0895267	-6.9589	3.4293e-12	1.13133e-09
Pmp22	7270.79	-0.793364	0.11448	-6.93017	4.20325e-12	1.36429e-09
Ppid	17890.6	0.361012	0.0521447	6.92328	4.41305e-12	1.4038e-09
2410002F23Rik	5280.99	0.49891	0.0720797	6.92164	4.46448e-12	1.4038e-09
Ascc2	25062.6	0.799874	0.116465	6.86792	6.51451e-12	2.01689e-09
Rfc5	4569.52	0.549994	0.0801308	6.8637	6.70987e-12	2.0459e-09
Dlgap5	5745.31	0.817327	0.119729	6.82647	8.70279e-12	2.61395e-09
Efcab7	397.842	0.845254	0.123975	6.81793	9.23597e-12	2.7333e-09
Mtfr2	964.227	0.839883	0.1233	6.81169	9.64611e-12	2.81331e-09
Sgol1	3733.2	0.880871	0.129648	6.79432	1.08828e-11	3.12865e-09
Pax9	61.5719	1.50954	0.222619	6.78085	1.19471e-11	3.33922e-09
Adamtsl4	4729.31	-1.21962	0.179827	-6.78219	1.18367e-11	3.33922e-09
Gls2	2386.31	0.607546	0.0896245	6.7788	1.21178e-11	3.34052e-09
Prr15	53.1714	-1.3866	0.204884	-6.76774	1.30814e-11	3.51e-09
B4galnt4	708.528	0.592037	0.0874569	6.76947	1.29254e-11	3.51e-09
Rnase4	3495.02	-0.646207	0.0958407	-6.74251	1.5567e-11	4.12198e-09
Rrp12	9466.55	0.604868	0.089811	6.73491	1.64037e-11	4.28711e-09
Hat1	11601	0.5146	0.0764862	6.72801	1.71994e-11	4.43744e-09
Lyar	9092.29	0.517054	0.0769309	6.72102	1.80457e-11	4.59685e-09
Dsn1	1928.98	0.6462	0.0961768	6.71888	1.83129e-11	4.60661e-09
Sema4f	999.314	-0.891987	0.132821	-6.7157	1.87162e-11	4.64993e-09
Tcof1	12693.5	0.779387	0.116138	6.71084	1.93501e-11	4.74879e-09
Ftsj3	21675.7	0.510909	0.0762241	6.70272	2.04573e-11	4.84356e-09
Mal	48899.2	-0.737647	0.110052	-6.70271	2.04583e-11	4.84356e-09
Rbmx2	1580.83	0.615752	0.0918392	6.70467	2.0186e-11	4.84356e-09
Krt7	54280	-1.05661	0.157963	-6.68898	2.24738e-11	5.25887e-09
Slc22a21	443.675	0.681918	0.102375	6.66096	2.72049e-11	6.29278e-09
Ppp1r14a	158.122	-1.05122	0.157981	-6.65408	2.85085e-11	6.51938e-09
Gdf11	232.873	-0.836035	0.125841	-6.64356	3.06195e-11	6.92344e-09
Sncg	2907.47	-1.2178	0.183501	-6.63645	3.21333e-11	7.185e-09
Ppa1	16641.5	0.519825	0.0784362	6.62736	3.41749e-11	7.51304e-09
Cda	124.685	-1.27778	0.192826	-6.62662	3.4347e-11	7.51304e-09
Cdt1	9150.16	0.726648	0.109765	6.62004	3.59093e-11	7.77031e-09
Dnajc2	13638.9	0.47402	0.0718503	6.59732	4.18645e-11	8.96256e-09
Prss22	2543.26	-1.67315	0.253889	-6.59011	4.3951e-11	9.31021e-09
Ube2c	14545.6	0.879144	0.133846	6.56834	5.08797e-11	1.06657e-08
Mybbp1a	73936.4	0.543944	0.0829884	6.55447	5.58411e-11	1.1585e-08
Haus6	7044.42	0.412723	0.0629946	6.55172	5.68762e-11	1.16794e-08
Kif18b	5564.89	0.689103	0.105425	6.53644	6.29998e-11	1.28061e-08
Abhd11os	234.685	-1.01229	0.155305	-6.51808	7.12128e-11	1.43309e-08
Fignl1	4078.83	0.810667	0.12449	6.5119	7.42078e-11	1.47857e-08
Wnt9a	4170.35	-0.800958	0.123099	-6.5066	7.68724e-11	1.51665e-08
Phlda2	1115.26	0.543225	0.083985	6.46812	9.92277e-11	1.9387e-08
Slc16a11	997.256	-1.23235	0.190612	-6.46523	1.01145e-10	1.95716e-08
Tmem209	7793.77	0.359266	0.0556017	6.46142	1.03724e-10	1.98795e-08
Cenpn	1863.79	0.814097	0.126037	6.45918	1.05274e-10	1.99861e-08
Ncl	163755	0.546373	0.0846097	6.45757	1.06397e-10	2.00106e-08
Dnajc21	6074.14	0.46988	0.0728651	6.44863	1.12867e-10	2.10308e-08
Nolc1	27091.2	0.516784	0.0801659	6.44643	1.14513e-10	2.11419e-08
1110004E09Rik	3899.1	0.421935	0.0654986	6.44189	1.17992e-10	2.15861e-08
Ncaph	8626.43	0.674681	0.104824	6.43632	1.22401e-10	2.2191e-08
Hmga1	20994.6	0.318661	0.0496415	6.41924	1.36954e-10	2.46077e-08
Zfp330	7805.05	0.479509	0.0748096	6.40972	1.45784e-10	2.59625e-08
Cdv3	85732.7	0.325327	0.0507841	6.40609	1.493e-10	2.63554e-08
Crip1	284.832	-1.2546	0.195982	-6.40161	1.53747e-10	2.69043e-08
Arhgap29	10476.1	0.504927	0.0788979	6.39975	1.5563e-10	2.69992e-08
Tmem97	8259.48	0.434531	0.0679256	6.39716	1.5829e-10	2.72258e-08
Cenpp	455.187	0.71568	0.111986	6.3908	1.65023e-10	2.81435e-08
Blmh	19719.2	0.444372	0.0695916	6.38543	1.7092e-10	2.89042e-08
Utp14a	6849.15	0.529613	0.0829634	6.3837	1.72865e-10	2.89895e-08
Kifc5b	1459.96	0.563241	0.088337	6.37605	1.81709e-10	2.97293e-08
Sapcd2	526.399	0.869483	0.136361	6.37632	1.8139e-10	2.97293e-08
Ccdc47	19353.8	0.391614	0.0614088	6.37717	1.80391e-10	2.97293e-08
Exosc1	4583.31	0.40413	0.063442	6.37006	1.88954e-10	3.06653e-08
Pet100	960.15	-0.696154	0.109441	-6.361	2.00447e-10	3.22704e-08
Hist1h4m	24.5221	-2.16905	0.341188	-6.35733	2.0529e-10	3.27877e-08
Thop1	11359.9	0.426189	0.067162	6.34569	2.21437e-10	3.46776e-08
Iqgap3	5924.79	0.893268	0.140733	6.34726	2.1918e-10	3.46776e-08
D2Wsu81e	2895.38	0.40296	0.0635073	6.34509	2.22292e-10	3.46776e-08
Gas2	229.455	0.704091	0.111069	6.33925	2.30893e-10	3.57423e-08
Prc1	13909.4	0.744562	0.117547	6.33415	2.38659e-10	3.66625e-08
Exosc10	12334.3	0.359378	0.0568123	6.32571	2.52079e-10	3.84305e-08
Stard5	13441.3	0.690343	0.109186	6.32262	2.57159e-10	3.89103e-08
Sdad1	9318.41	0.509614	0.0806968	6.31517	2.69872e-10	4.05291e-08
Pou3f1	1964.83	0.668753	0.106092	6.30352	2.90959e-10	4.33723e-08
Ltf	2878.34	-1.72163	0.27392	-6.28514	3.27568e-10	4.84704e-08
Tmem98	2336.29	-0.785958	0.125179	-6.27867	3.41474e-10	5.01531e-08
Mtus1	6323.47	0.55296	0.0880851	6.27756	3.43924e-10	5.01531e-08
Nfxl1	4565.86	0.47315	0.0753997	6.27523	3.49125e-10	5.05453e-08
Pold1	5385.65	0.508454	0.0810808	6.27096	3.58831e-10	5.15794e-08
Adcy7	856.236	-1.06611	0.170116	-6.26694	3.68208e-10	5.25518e-08
Skint7	33.2133	-2.41864	0.386312	-6.26085	3.82874e-10	5.42602e-08
Abca12	91835	0.635151	0.101522	6.25631	3.94194e-10	5.50885e-08
Whsc1	19072.9	0.581688	0.0929721	6.25659	3.93475e-10	5.50885e-08
Ckap2	4358.98	0.523846	0.0838388	6.24825	4.15074e-10	5.76066e-08
Srfbp1	5117.39	0.593286	0.0950025	6.24495	4.23942e-10	5.84344e-08
Aurka	9257.37	0.797095	0.127805	6.2368	4.46625e-10	6.11421e-08
Terf1	3111.29	0.428194	0.0687223	6.23079	4.6409e-10	6.26802e-08
B3gnt7	93.4375	1.04635	0.167917	6.23137	4.62365e-10	6.26802e-08
Orc5	2948.33	0.608649	0.0977055	6.22942	4.68168e-10	6.28094e-08
Elac2	9109.88	0.426201	0.0685042	6.22153	4.92333e-10	6.5614e-08
Slc43a2	762.094	-0.904955	0.14594	-6.20085	5.61577e-10	7.43498e-08
Xrcc6	4919.43	0.462073	0.0746177	6.19254	5.92033e-10	7.78697e-08
Chek1	1980.96	0.650776	0.105111	6.19131	5.96644e-10	7.79666e-08
Usp10	14395.8	0.302036	0.0490789	6.1541	7.5504e-10	9.80286e-08
Celf5	293.925	-1.69927	0.277019	-6.13413	8.56277e-10	1.1046e-07
Mcm3	17681.2	0.654739	0.106775	6.13196	8.68046e-10	1.11265e-07
Psmc3ip	526.358	0.683605	0.111559	6.12772	8.91463e-10	1.13066e-07
A430105I19Rik	13789.7	-0.814963	0.133003	-6.12739	8.93333e-10	1.13066e-07
Mlph	644.608	-1.68543	0.275497	-6.1178	9.48747e-10	1.19329e-07
Cdc20	7819.96	0.696068	0.113873	6.11266	9.79857e-10	1.2218e-07
Noc3l	6934.51	0.454524	0.0743652	6.11206	9.8356e-10	1.2218e-07
Heatr1	14946.7	0.513665	0.0840771	6.10945	9.99735e-10	1.23427e-07
Nol7	6621.66	0.401063	0.0656815	6.10618	1.02046e-09	1.25218e-07
Pnpt1	6105.12	0.415416	0.0681288	6.09751	1.07735e-09	1.31398e-07
Hnrnph3	1697.81	0.450316	0.0739486	6.08958	1.13209e-09	1.35403e-07
Dus4l	1633.35	0.682359	0.112049	6.08982	1.13039e-09	1.35403e-07
Ak1	2830.96	-0.896646	0.14726	-6.08887	1.13711e-09	1.35403e-07
Exosc2	3423.83	0.549586	0.090226	6.09121	1.12058e-09	1.35403e-07
Nasp	11935.2	0.503978	0.0828047	6.08635	1.15515e-09	1.36743e-07
Neurl1b	1669.77	0.693516	0.114059	6.08031	1.1995e-09	1.41162e-07
Gm18856	68.3589	2.82475	0.465239	6.07162	1.26627e-09	1.48154e-07
Yipf2	1493.28	-0.443658	0.0732655	-6.05549	1.3999e-09	1.62841e-07
Spdl1	3131.48	0.575814	0.0951252	6.05322	1.41978e-09	1.64205e-07
Pask	1952.02	0.585232	0.0967421	6.0494	1.45382e-09	1.67181e-07
Fam135a	28291.7	0.450517	0.0744847	6.04844	1.46251e-09	1.67224e-07
Ilf3	14082.8	0.481685	0.0796705	6.04596	1.48519e-09	1.68858e-07
Uts2b	39.3424	-1.8601	0.307853	-6.04218	1.52047e-09	1.71899e-07
Atox1	6944.3	-0.372156	0.061734	-6.02838	1.65608e-09	1.86184e-07
Parp3	1040.72	-0.818673	0.135851	-6.02625	1.67804e-09	1.87571e-07
Ptpn2	5834.03	0.536268	0.0890146	6.0245	1.69638e-09	1.87571e-07
Dclk1	50.9656	-1.48663	0.246758	-6.02466	1.6947e-09	1.87571e-07
Pum3	13426.6	0.303653	0.0504146	6.02312	1.71086e-09	1.88138e-07
Shroom1	1402.13	-1.00351	0.16686	-6.01406	1.80934e-09	1.97887e-07
Orc2	5504.19	0.51999	0.0864826	6.01266	1.82506e-09	1.98527e-07
Mrgpre	769.722	-1.00136	0.166752	-6.00512	1.9119e-09	2.06855e-07
Ubr7	7276.82	0.395107	0.0658853	5.99689	2.01133e-09	2.16449e-07
Epgn	22846.5	1.06387	0.177554	5.99183	2.07491e-09	2.20928e-07
Wbscr16	2225.37	0.436973	0.0729207	5.99244	2.06719e-09	2.20928e-07
Esrp1	51333.1	0.558701	0.0933301	5.98629	2.14682e-09	2.27382e-07
Timm50	11324.6	0.424039	0.0708611	5.98408	2.17612e-09	2.29278e-07
Arhgap19	3785.78	0.737971	0.123347	5.98288	2.1923e-09	2.29781e-07
Fam114a1	940.079	-0.925666	0.154834	-5.97845	2.25277e-09	2.34895e-07
Psmg1	2547.15	0.538414	0.0901378	5.97323	2.32608e-09	2.41289e-07
Tacc3	7595.34	0.603154	0.101055	5.96858	2.39335e-09	2.46993e-07
Gm37565	43.1479	-1.69011	0.283234	-5.96719	2.41377e-09	2.4783e-07
Agfg1	23050.5	0.348136	0.0583704	5.96426	2.45743e-09	2.51032e-07
Dbf4	12830.5	0.421659	0.070727	5.96178	2.49504e-09	2.53587e-07
Mcm8	2391.11	0.656122	0.110109	5.95886	2.54006e-09	2.56866e-07
Serpinb9b	4735.99	-1.05776	0.177613	-5.9554	2.59443e-09	2.61051e-07
Rad51c	675.889	0.706797	0.118802	5.94938	2.69158e-09	2.69479e-07
Sdhaf4	620.041	-0.560343	0.0943154	-5.94116	2.83018e-09	2.80564e-07
Znhit6	3088.39	0.474459	0.0798582	5.94127	2.82827e-09	2.80564e-07
Nat10	7024.05	0.419513	0.0707369	5.93061	3.01804e-09	2.97721e-07
Osbpl2	10476.5	0.574087	0.0968311	5.92874	3.05259e-09	2.99661e-07
Capns2	3730.57	1.51345	0.255454	5.92454	3.13169e-09	3.05932e-07
Gar1	4460.88	0.52897	0.089654	5.90013	3.63225e-09	3.52838e-07
Dgat2	8951.35	0.892881	0.15135	5.89946	3.64691e-09	3.52838e-07
Mb21d1	1584.17	0.746704	0.126683	5.89426	3.76372e-09	3.62398e-07
Prmt7	8757.4	0.651721	0.110603	5.89243	3.80549e-09	3.64674e-07
Sdc3	1146.88	-0.823207	0.139821	-5.88758	3.91887e-09	3.7376e-07
Rad1	2192.01	0.47268	0.0803266	5.88448	3.99313e-09	3.79046e-07
Pm20d1	752.814	-1.12509	0.19127	-5.88222	4.04793e-09	3.82443e-07
Cp	550.367	-1.26753	0.21562	-5.87851	4.13965e-09	3.87648e-07
Dlx5	1287.89	0.944649	0.160697	5.87844	4.14153e-09	3.87648e-07
E330009J07Rik	3913.52	0.798859	0.136128	5.86843	4.39936e-09	4.09874e-07
Mlana	134.624	-1.44036	0.245626	-5.86404	4.51749e-09	4.17199e-07
Fip1l1	21737.8	0.325859	0.0555728	5.86364	4.52826e-09	4.17199e-07
Nup210	923.717	1.02143	0.17421	5.8632	4.54018e-09	4.17199e-07
Clu	4975.15	-0.865237	0.147612	-5.86156	4.58529e-09	4.19429e-07
S100a6	62023.7	-0.616556	0.105345	-5.85271	4.83621e-09	4.40379e-07
Maged2	2745.63	-0.699991	0.119738	-5.84602	5.03478e-09	4.56396e-07
Gm4858	113.618	1.8303	0.313647	5.83555	5.36124e-09	4.8381e-07
Mcm2	15909.7	0.516133	0.0886583	5.8216	5.82854e-09	5.23632e-07
Cse1l	24539.1	0.334951	0.0575541	5.81976	5.89335e-09	5.27102e-07
Slc9a9	123.097	1.25173	0.215288	5.81421	6.0921e-09	5.42467e-07
Coro6	281.364	-1.45606	0.25048	-5.81309	6.13312e-09	5.43713e-07
Tmem184b	6763	-0.527995	0.0908721	-5.81031	6.23571e-09	5.50384e-07
Zfp579	788.125	-0.686196	0.118118	-5.80939	6.27011e-09	5.51003e-07
Socs2	1873.54	0.790967	0.136283	5.80385	6.48108e-09	5.67066e-07
Nme4	1582.84	-0.741742	0.127876	-5.80048	6.61266e-09	5.76074e-07
Pla2g12a	4729.31	0.710616	0.122633	5.79465	6.84653e-09	5.93877e-07
Aatf	5743.89	0.451949	0.0781176	5.7855	7.22969e-09	6.24422e-07
Uqcrh	5059.09	-0.90041	0.155674	-5.78393	7.29746e-09	6.27581e-07
Shisa4	347.161	-0.874767	0.151321	-5.78087	7.43153e-09	6.36392e-07
Lrrc59	53357.9	0.408622	0.0708094	5.77073	7.89268e-09	6.73018e-07
6030419C18Rik	1622.43	0.935726	0.162521	5.75758	8.53268e-09	7.24522e-07
Exph5	12428.2	1.14925	0.199695	5.75504	8.66234e-09	7.32441e-07
Nelfa	4817.59	0.407998	0.0709639	5.74937	8.95785e-09	7.54258e-07
Trim7	1633.02	-0.996845	0.173705	-5.73874	9.53852e-09	7.99805e-07
Rab15	19132.4	-0.388428	0.0677317	-5.7348	9.76295e-09	8.15227e-07
Lonp1	39059	0.586472	0.102356	5.72974	1.00586e-08	8.3644e-07
Gnl2	15176.2	0.333443	0.0582237	5.72692	1.02267e-08	8.45488e-07
Sc5d	18087.3	-0.683868	0.119421	-5.72652	1.02514e-08	8.45488e-07
Pa2g4	47902.1	0.376101	0.0656951	5.72495	1.03463e-08	8.49832e-07
Blm	3112.38	0.811128	0.14172	5.72346	1.04378e-08	8.53866e-07
Nufip1	5039.5	0.541681	0.0947303	5.71814	1.07697e-08	8.73912e-07
Gm5541	50.9277	2.82374	0.493782	5.71861	1.07402e-08	8.73912e-07
Cap1	66362.9	-0.402062	0.0703843	-5.71238	1.11405e-08	9.00364e-07
Tbl2	3842.45	0.487354	0.0854222	5.70523	1.16183e-08	9.3523e-07
Nol10	7997.88	0.333363	0.0584385	5.70451	1.16679e-08	9.35477e-07
Tbl3	11885.3	0.364335	0.0638783	5.70359	1.17311e-08	9.36814e-07
Noc4l	8878.79	0.363373	0.0637234	5.70235	1.18165e-08	9.399e-07
Adgrb1	32.6953	-2.24578	0.394025	-5.69959	1.20096e-08	9.51504e-07
Hapln4	123.474	0.988104	0.1735	5.69511	1.23292e-08	9.72989e-07
Maged1	13191.6	-0.577526	0.101436	-5.6935	1.24464e-08	9.78403e-07
Lin54	7816.45	0.504005	0.0886246	5.68697	1.29317e-08	1.0126e-06
Gm6325	145.15	-1.36568	0.240654	-5.67489	1.3878e-08	1.08248e-06
Skiv2l2	13936	0.334686	0.0589916	5.67345	1.39948e-08	1.08738e-06
Gemin5	12271.9	0.495492	0.0874023	5.66909	1.43559e-08	1.11115e-06
Nop9	9736.85	0.416092	0.0734497	5.665	1.47025e-08	1.13053e-06
Ssr1	22649.9	0.295381	0.0521431	5.66481	1.47187e-08	1.13053e-06
Vrk1	3086.77	0.658876	0.116444	5.6583	1.52879e-08	1.16979e-06
Cenpu	540.197	0.704483	0.124544	5.65652	1.54476e-08	1.17753e-06
Endod1	35063.5	-0.485269	0.0858578	-5.65201	1.58584e-08	1.20397e-06
BC055324	1246.62	0.51127	0.0904678	5.65141	1.59141e-08	1.20397e-06
Mir196a-1	246.703	-0.771387	0.136528	-5.65004	1.60414e-08	1.20905e-06
Casp2	4938.15	0.326123	0.0577335	5.64876	1.61608e-08	1.21351e-06
Cdca3	4259.21	0.861521	0.152708	5.64161	1.6847e-08	1.26033e-06
Myl6	40050.8	-0.341904	0.0606707	-5.63541	1.74645e-08	1.30169e-06
G3bp1	44984.6	0.29947	0.0531616	5.63321	1.7689e-08	1.31355e-06
Cwc22	7091.94	0.388243	0.068984	5.62802	1.82294e-08	1.34871e-06
5031414D18Rik	39.8567	1.20679	0.214511	5.62576	1.84688e-08	1.36142e-06
Fam198b	843.83	-0.611762	0.108768	-5.62448	1.86068e-08	1.36658e-06
Cd151	13042.3	-0.304767	0.0542398	-5.61889	1.92186e-08	1.40638e-06
Fam83d	2357.9	0.693523	0.123539	5.61381	1.97922e-08	1.44311e-06
Ptprt	42.8832	1.51667	0.270231	5.61249	1.99441e-08	1.44893e-06
Lonrf3	2755.18	0.997164	0.177709	5.61123	2.00892e-08	1.45423e-06
Cstf1	7745.24	0.39076	0.0697625	5.60129	2.12762e-08	1.53118e-06
Msx1	72.0357	0.998087	0.178216	5.60044	2.13805e-08	1.53118e-06
Gm37752	87.5344	-1.13963	0.20348	-5.60069	2.13495e-08	1.53118e-06
Prl2c3	4952.15	-1.49332	0.266762	-5.59795	2.16905e-08	1.54787e-06
Pole	6881.77	0.665163	0.118846	5.59682	2.18316e-08	1.55243e-06
Rpp40	808.643	0.552721	0.0988061	5.594	2.21898e-08	1.57235e-06
Mtrr	4979.52	0.360352	0.0644463	5.59151	2.25109e-08	1.5895e-06
Cetn2	2429.78	-0.4684	0.0839703	-5.57816	2.43073e-08	1.71035e-06
Abcc4	3636.91	0.864923	0.155184	5.57354	2.49616e-08	1.74419e-06
Gal3st1	891.405	-0.506973	0.0909509	-5.57414	2.48755e-08	1.74419e-06
Pelp1	10854.8	0.35995	0.0645989	5.57207	2.51729e-08	1.75287e-06
Mrpl38	7476.45	0.41566	0.0746221	5.57021	2.54437e-08	1.76562e-06
Pwp1	9091.2	0.425371	0.0764294	5.56554	2.61344e-08	1.80731e-06
Tinf2	3415.99	0.496009	0.0891714	5.56242	2.66058e-08	1.83361e-06
Rab13	936.098	-0.481356	0.0866158	-5.55737	2.73867e-08	1.88099e-06
Kntc1	4898.48	0.778201	0.140136	5.55318	2.80522e-08	1.92014e-06
Atl2	17352.9	0.376292	0.0679098	5.54105	3.00671e-08	2.05109e-06
Fblim1	7887.6	-0.622549	0.112563	-5.53068	3.18989e-08	2.16656e-06
Atad3a	12101.1	0.34205	0.0618573	5.52967	3.20828e-08	2.16656e-06
Spry1	1620.75	0.49855	0.0901498	5.53023	3.19804e-08	2.16656e-06
Rab12	5923.39	-0.327791	0.0592881	-5.52878	3.22466e-08	2.17033e-06
Tube1	900.105	0.587887	0.106371	5.52678	3.26154e-08	2.18784e-06
Rffl	3011.93	0.411515	0.0745028	5.52349	3.32333e-08	2.21814e-06
Rgl3	336.567	-1.06587	0.19298	-5.5232	3.32876e-08	2.21814e-06
Cep72	606.026	0.648454	0.117479	5.51974	3.39507e-08	2.25341e-06
Fam175a	1670.82	0.535057	0.0969435	5.51927	3.40408e-08	2.25341e-06
Polr1b	9034.94	0.433435	0.0785527	5.51777	3.43336e-08	2.26061e-06
Gsg2	1877.26	0.633028	0.11473	5.51756	3.43741e-08	2.26061e-06
Chaf1a	7294.07	0.522516	0.0947746	5.51325	3.52277e-08	2.30919e-06
Rbsn	12197.5	0.332809	0.060397	5.51036	3.58108e-08	2.3398e-06
Fzd9	79.9502	1.25292	0.227513	5.50704	3.64922e-08	2.3766e-06
Tra2b	15569	0.491203	0.0892388	5.50437	3.70496e-08	2.39738e-06
Aqp5	1247.35	0.942226	0.171176	5.50443	3.70372e-08	2.39738e-06
Utp6	9755.69	0.315023	0.0572586	5.50175	3.76031e-08	2.4254e-06
Disp2	84.3435	-1.40339	0.25513	-5.5007	3.78292e-08	2.43219e-06
Heatr3	5829.55	0.38139	0.0694259	5.49349	3.94074e-08	2.52559e-06
Hspd1	71701.5	0.303926	0.0553358	5.4924	3.965e-08	2.53307e-06
Pprc1	16644.3	0.328314	0.0597852	5.49156	3.984e-08	2.53715e-06
Frmd8	17067.6	-0.416603	0.0758934	-5.48932	4.03474e-08	2.56136e-06
Amz1	2704.13	0.780424	0.142205	5.48803	4.06451e-08	2.57202e-06
Sox7	1273.45	0.733481	0.133664	5.48748	4.07709e-08	2.57202e-06
Gchfr	207.702	-1.16049	0.211563	-5.48532	4.12726e-08	2.59553e-06
Tuba1a	8295.74	-1.04151	0.18992	-5.48392	4.15995e-08	2.60794e-06
Fkbp11	979.626	0.634628	0.115925	5.47445	4.38883e-08	2.73439e-06
Ercc8	1182.6	0.451846	0.0825346	5.47463	4.38433e-08	2.73439e-06
Ruvbl1	4390.76	0.345398	0.0631132	5.47268	4.43276e-08	2.75324e-06
Eif1ad	13738.2	0.542954	0.099316	5.46693	4.57894e-08	2.83528e-06
Myl9	1008.62	-1.04995	0.192079	-5.46621	4.5975e-08	2.83804e-06
Chaf1b	5140.7	0.454875	0.0832378	5.46476	4.63521e-08	2.85185e-06
Thbs1	47981.5	-1.22973	0.225049	-5.46427	4.64821e-08	2.85185e-06
Lrrc15	71.0558	-1.74056	0.318643	-5.46242	4.69696e-08	2.873e-06
Foxm1	9803.83	0.776261	0.142129	5.46166	4.71716e-08	2.87661e-06
Epm2aip1	5279.3	-0.484746	0.0888106	-5.4582	4.80989e-08	2.9243e-06
Nnt	1692.11	0.665781	0.122005	5.45701	4.84211e-08	2.93502e-06
Oip5	812.434	0.892638	0.163606	5.45602	4.86934e-08	2.94266e-06
Podnl1	33.4718	-2.02612	0.371841	-5.44889	5.06864e-08	3.04481e-06
Fgfbp1	30082.9	-0.531047	0.0974595	-5.4489	5.06833e-08	3.04481e-06
Cpped1	8668.25	-0.40991	0.0752407	-5.44799	5.09423e-08	3.05108e-06
Sprr2a2	73.4557	-0.958096	0.175975	-5.44449	5.19538e-08	3.10243e-06
Ibtk	8917.76	0.507054	0.0931504	5.44339	5.2276e-08	3.11243e-06
Fuca2	16337	-0.344947	0.0633924	-5.44147	5.28439e-08	3.1305e-06
Fam101b	4182.22	-0.628	0.115424	-5.44079	5.30461e-08	3.1305e-06
Krr1	7013.02	0.499544	0.0918107	5.44102	5.29749e-08	3.1305e-06
Cpsf2	16058.3	0.349497	0.0642547	5.43925	5.35059e-08	3.1484e-06
Cd55	5132.62	-0.859608	0.158177	-5.43447	5.49586e-08	3.22318e-06
Mrpl47	2407.38	0.573532	0.105545	5.43402	5.5097e-08	3.22318e-06
Ube2s	10736.9	0.423673	0.0780385	5.42902	5.66644e-08	3.30526e-06
Synpo	2418.47	-0.742862	0.136861	-5.42785	5.7036e-08	3.31732e-06
Set	54214.4	0.386117	0.0711978	5.42316	5.85544e-08	3.39582e-06
Chtf18	2305.8	0.66543	0.122728	5.42199	5.89396e-08	3.40833e-06
Cmss1	917.719	0.681665	0.125761	5.42031	5.94954e-08	3.43062e-06
Spc24	1612.51	0.975866	0.180088	5.41882	5.99934e-08	3.44945e-06
Mpv17l	1032.4	0.457207	0.0844031	5.41695	6.06253e-08	3.47585e-06
Kif3c	1825.74	-0.656432	0.121403	-5.40703	6.40768e-08	3.6633e-06
Pfas	6852.81	0.34209	0.0632996	5.40431	6.50588e-08	3.70891e-06
Suz12	19662.1	0.324271	0.0600293	5.40187	6.59487e-08	3.74902e-06
Utp15	8469.39	0.385766	0.0715451	5.39193	6.97052e-08	3.9514e-06
Nags	59.2276	2.0027	0.371996	5.38367	7.29833e-08	4.12561e-06
Lgals9	2305.88	-0.763574	0.141877	-5.38195	7.36817e-08	4.15342e-06
Aldh1l1	2347.43	-1.36185	0.253068	-5.38134	7.39318e-08	4.15588e-06
S100a11	114355	-0.549186	0.102149	-5.37633	7.60179e-08	4.26124e-06
Nusap1	7216.02	1.06898	0.19898	5.37231	7.77359e-08	4.34544e-06
Nop14	16608.5	0.595561	0.110923	5.36914	7.91135e-08	4.41019e-06
Tbc1d31	3529.82	0.600154	0.111835	5.36643	8.03112e-08	4.46459e-06
Wdr31	197.152	0.847001	0.157972	5.3617	8.24406e-08	4.57034e-06
Arhgef40	3344.17	-1.14586	0.21376	-5.36049	8.29959e-08	4.58367e-06
Rsg1	193.231	0.871401	0.162569	5.36019	8.31366e-08	4.58367e-06
Dmtf1	8336.38	0.259869	0.0484872	5.35954	8.34331e-08	4.58745e-06
Pycr1	3071.63	0.683422	0.127595	5.35619	8.4994e-08	4.66054e-06
Trim12a	327.201	-0.818229	0.152891	-5.3517	8.71315e-08	4.76477e-06
Mettl2	3591.12	0.34594	0.0646584	5.35027	8.78233e-08	4.78958e-06
Rassf7	4674.18	-0.455665	0.0852254	-5.34659	8.96286e-08	4.87483e-06
Prr5	908.586	0.630391	0.118085	5.33846	9.37413e-08	5.08477e-06
Nup205	18758.6	0.366196	0.0686264	5.33609	9.49734e-08	5.13775e-06
Slc2a3	3220.65	1.40927	0.264231	5.33348	9.63467e-08	5.19807e-06
Kdm4c	4922.15	0.299495	0.0561947	5.32959	9.84364e-08	5.29662e-06
Prl2c2	3642.83	-1.65995	0.311508	-5.32876	9.8887e-08	5.30667e-06
Klhdc8b	443.415	-0.730102	0.13703	-5.32804	9.92763e-08	5.3134e-06
Plk4	5450.06	0.631562	0.118575	5.32629	1.00241e-07	5.35078e-06
Pmel	350.73	-1.10535	0.207635	-5.32352	1.01777e-07	5.41842e-06
Ppip5k2	14763.5	0.506684	0.0952086	5.32183	1.02726e-07	5.45453e-06
Noc2l	19365.2	0.387872	0.0729135	5.31962	1.03985e-07	5.50685e-06
Ddx21	49556.7	0.380586	0.0715907	5.31614	1.0599e-07	5.59828e-06
Uhrf1	8540.36	0.587799	0.110645	5.31245	1.0816e-07	5.68304e-06
Slc25a22	4063.35	0.290964	0.0547697	5.3125	1.08131e-07	5.68304e-06
Acta1	5146.21	-2.1483	0.404542	-5.31044	1.0936e-07	5.73113e-06
Tpm2	21267.5	-0.489218	0.0921482	-5.30904	1.10207e-07	5.76052e-06
Fas	313.24	-1.00002	0.188557	-5.30353	1.13585e-07	5.92174e-06
Wdr43	20471.4	0.543225	0.102444	5.30264	1.14138e-07	5.93517e-06
Diexf	2958.28	0.384189	0.0724694	5.30139	1.14922e-07	5.96055e-06
Eif2ak3	6777.53	-0.333518	0.0629786	-5.29574	1.18535e-07	6.13214e-06
Scyl3	4375.45	0.293439	0.0554375	5.29315	1.20229e-07	6.20384e-06
Traip	2006.6	0.895299	0.169214	5.29092	1.21705e-07	6.26394e-06
Nup188	26847.4	0.482676	0.0912882	5.28738	1.2408e-07	6.36988e-06
Rad9a	4103.87	0.387808	0.0734136	5.28251	1.27423e-07	6.52483e-06
Wdr1	37208.2	-0.471495	0.0892819	-5.28097	1.28503e-07	6.56344e-06
Glt1d1	1191.79	0.405546	0.0768517	5.277	1.31316e-07	6.69012e-06
Prl2c5	2453.17	-1.63503	0.309954	-5.27506	1.3271e-07	6.74406e-06
Haus4	2252.13	0.452868	0.0858813	5.27319	1.34072e-07	6.79612e-06
Slc2a4	318.094	-0.96949	0.183898	-5.27189	1.35025e-07	6.82727e-06
Mslnl	1789.03	1.15934	0.21994	5.27116	1.35563e-07	6.83726e-06
Coq5	5103	0.357649	0.0679062	5.26681	1.38817e-07	6.98388e-06
Mettl16	10975	0.331651	0.063024	5.26229	1.42273e-07	7.1399e-06
Anxa1	503447	-0.466542	0.0886981	-5.25989	1.44145e-07	7.20997e-06
Ctxn1	1370.67	-0.824438	0.15675	-5.25958	1.44386e-07	7.20997e-06
Clcn3	15821.2	0.397031	0.0755493	5.25526	1.47814e-07	7.3629e-06
Cenpw	720.679	0.617171	0.117509	5.2521	1.50378e-07	7.47213e-06
Hars	16819.3	0.304671	0.058046	5.24878	1.53106e-07	7.57842e-06
Psmc2	32765.7	0.437699	0.0833953	5.24849	1.53352e-07	7.57842e-06
Zfp367	6011.72	0.460556	0.0877561	5.24813	1.53647e-07	7.57842e-06
Kif1a	588.116	-1.88913	0.360386	-5.24197	1.58873e-07	7.81701e-06
Rabl6	15464.7	0.233914	0.0446408	5.23993	1.60642e-07	7.85742e-06
Rad51ap1	1888.66	0.912057	0.174057	5.23999	1.60585e-07	7.85742e-06
Ticrr	3364.77	0.810802	0.154743	5.23967	1.60866e-07	7.85742e-06
Alg8	2967.66	0.32733	0.0624842	5.2386	1.61795e-07	7.88369e-06
Zfp352	62.6117	2.24079	0.427962	5.23596	1.64128e-07	7.97803e-06
Ube2t	1054.2	0.543358	0.103789	5.23522	1.64785e-07	7.9907e-06
Ebna1bp2	12511	0.514468	0.0983026	5.23352	1.66314e-07	8.04546e-06
Ncbp1	21344.7	0.318056	0.0608112	5.23023	1.693e-07	8.17027e-06
Rtel1	3769.97	0.55132	0.10549	5.22629	1.72947e-07	8.32627e-06
Cep57	4823.3	0.408939	0.0783152	5.22171	1.77283e-07	8.49438e-06
Gmeb2	6388.14	0.287973	0.0551464	5.22197	1.77031e-07	8.49438e-06
Recql4	3255.22	1.20019	0.230129	5.21532	1.83503e-07	8.77153e-06
Mad2l1	3778.14	0.662181	0.127266	5.20314	1.95951e-07	9.34437e-06
Krt19	268.232	-1.37826	0.26502	-5.20058	1.98667e-07	9.45146e-06
Wdr6	5704.37	-0.646091	0.124287	-5.19838	2.01035e-07	9.54157e-06
Ermp1	15178.7	0.423777	0.0815921	5.19386	2.05982e-07	9.75335e-06
Zfp131	10064.8	0.371589	0.0715866	5.19076	2.09441e-07	9.89388e-06
Gjb5	1640.18	-0.711096	0.137038	-5.18906	2.11357e-07	9.96099e-06
Slc19a1	3715.08	0.519306	0.100169	5.18428	2.16853e-07	1.01698e-05
Enkd1	1532.43	0.369579	0.0712901	5.18415	2.17005e-07	1.01698e-05
Atxn10	13061.9	-0.58485	0.112828	-5.18357	2.17673e-07	1.01698e-05
Timeless	2256.97	0.561697	0.108363	5.18346	2.17808e-07	1.01698e-05
Lix1l	403.076	-0.579666	0.111849	-5.18259	2.18826e-07	1.01937e-05
Mest	662.66	0.952045	0.183725	5.1819	2.19636e-07	1.02078e-05
Them4	2067.84	0.586104	0.113142	5.18024	2.21603e-07	1.02754e-05
Prss46	38.9254	-1.40352	0.271179	-5.17562	2.27159e-07	1.05088e-05
Tcaf1	2895.63	-0.396158	0.0765616	-5.17437	2.28679e-07	1.05308e-05
Palb2	1028.23	0.406446	0.0785484	5.17446	2.2857e-07	1.05308e-05
Nol11	9182.81	0.345464	0.0667958	5.17194	2.31671e-07	1.06203e-05
Gatc	4725.67	0.502956	0.0972472	5.17194	2.3168e-07	1.06203e-05
Foxd1	47.7042	1.51343	0.292678	5.17098	2.32871e-07	1.06507e-05
Dusp15	64.8439	-1.56584	0.302839	-5.17053	2.33436e-07	1.06523e-05
Mob3b	199.131	-0.458881	0.0887824	-5.16861	2.35845e-07	1.07379e-05
Mrto4	8961.84	0.484588	0.0937719	5.16773	2.36951e-07	1.07639e-05
Taf5	2308.31	0.4911	0.0950683	5.16576	2.39466e-07	1.08536e-05
Mcm5	11673.5	0.563224	0.109078	5.16348	2.42397e-07	1.09618e-05
Riok1	5504.76	0.313121	0.0606561	5.16223	2.44031e-07	1.1011e-05
Sox10	33.5831	-1.44437	0.279848	-5.16128	2.45271e-07	1.10421e-05
E2f8	6554.79	0.592326	0.114783	5.16038	2.46443e-07	1.10701e-05
Cdc45	2589.49	0.745377	0.144544	5.15675	2.51277e-07	1.12371e-05
Klc4	1377.47	-0.512769	0.0994356	-5.1568	2.5121e-07	1.12371e-05
Usp36	9102.32	0.465819	0.0903735	5.15438	2.54472e-07	1.13548e-05
Tmem88	913.725	0.769185	0.149394	5.14871	2.62283e-07	1.16774e-05
Mylk	39.5105	-1.4788	0.287246	-5.14819	2.63015e-07	1.16841e-05
Nop56	26134.3	0.606388	0.117835	5.14609	2.65977e-07	1.17897e-05
4930438A08Rik	375.734	1.35612	0.263579	5.145	2.67516e-07	1.18318e-05
Dtl	3718.81	0.734498	0.142776	5.14441	2.6836e-07	1.18432e-05
Nrcam	224.908	0.695463	0.135228	5.14289	2.70538e-07	1.19131e-05
Prodh	1283.51	0.502132	0.0977017	5.13944	2.75565e-07	1.2108e-05
Ppt1	3496.13	-0.319542	0.0621905	-5.13812	2.77504e-07	1.21667e-05
Thoc5	8365.87	0.275733	0.0536686	5.1377	2.78115e-07	1.21669e-05
Htatsf1	6490.52	0.291806	0.0569606	5.12295	3.00786e-07	1.31302e-05
Espl1	4228.44	0.868107	0.169679	5.11617	3.1181e-07	1.3582e-05
Steap1	5132.38	0.886271	0.173254	5.11543	3.13024e-07	1.36054e-05
Ngdn	5308.48	0.557758	0.109091	5.11277	3.17477e-07	1.37692e-05
Ecd	13022.6	0.437115	0.0855185	5.11135	3.19873e-07	1.38433e-05
Tmc4	2128.41	-0.907907	0.177746	-5.10788	3.25792e-07	1.40692e-05
Pard6a	910.026	0.54771	0.107239	5.10736	3.26694e-07	1.40779e-05
mt-Tp	351.173	-1.11863	0.219079	-5.10608	3.28904e-07	1.41429e-05
Nrm	1416.42	0.564508	0.110593	5.10436	3.3192e-07	1.42421e-05
Dph1	1404.78	0.423807	0.0830765	5.10141	3.37136e-07	1.44351e-05
Nudc	25820	0.34795	0.0682137	5.10088	3.38072e-07	1.44355e-05
Zfp930	1225.35	0.434184	0.0851258	5.10049	3.38766e-07	1.44355e-05
Uba1y	411.321	-0.767867	0.150556	-5.1002	3.39296e-07	1.44355e-05
Dlst	27240.8	0.34178	0.0670411	5.09806	3.43144e-07	1.45684e-05
Lrrn4	60.2917	2.23551	0.438581	5.09715	3.44814e-07	1.46085e-05
Tti2	2673.21	0.229667	0.0450792	5.09475	3.49201e-07	1.47633e-05
B4galnt2	535.356	1.48411	0.291338	5.09412	3.50361e-07	1.47813e-05
Rras2	37289.9	0.78666	0.154516	5.09111	3.55974e-07	1.49867e-05
Ppp2r2a	33458.2	0.378046	0.0742628	5.09065	3.56842e-07	1.49918e-05
P3h1	1500.99	-0.302239	0.059389	-5.08915	3.59678e-07	1.50795e-05
Myh11	139.952	-1.54772	0.30426	-5.08683	3.64092e-07	1.52328e-05
Polr3d	4849.83	0.334344	0.0657737	5.08324	3.71055e-07	1.54237e-05
Il17ra	5768.06	0.393614	0.0774324	5.08333	3.7087e-07	1.54237e-05
Atf6b	10128.9	0.298717	0.0587556	5.08406	3.69451e-07	1.54237e-05
Btc	1433.67	0.678382	0.133464	5.0829	3.71719e-07	1.54237e-05
C330027C09Rik	6054.5	0.703637	0.138451	5.08223	3.73035e-07	1.54464e-05
B4galnt3	4467.63	0.581804	0.114524	5.08021	3.77024e-07	1.55795e-05
Rubcn	12162.5	0.311814	0.0613841	5.07972	3.77986e-07	1.55873e-05
Tmem11	6082	0.518543	0.102097	5.07895	3.79536e-07	1.56192e-05
Mrpl37	10498.4	0.286001	0.0563916	5.0717	3.94283e-07	1.6193e-05
Acadm	3203.35	-0.491596	0.0969863	-5.06872	4.00496e-07	1.64146e-05
Pald1	1243.51	0.450448	0.088882	5.06793	4.02169e-07	1.64497e-05
Pnliprp2	7.98721	2.38095	0.469983	5.06604	4.06181e-07	1.65465e-05
Ramp1	56.5708	-1.08066	0.213302	-5.06635	4.05514e-07	1.65465e-05
Gm44275	2523.38	-0.590784	0.116677	-5.0634	4.11854e-07	1.67437e-05
E230016K23Rik	186.208	-0.989321	0.195539	-5.05946	4.20444e-07	1.70242e-05
4930558J18Rik	111.293	1.10633	0.218651	5.05978	4.19739e-07	1.70242e-05
Syce2	1475.84	0.605489	0.119694	5.05864	4.22248e-07	1.70287e-05
Gadd45g	2616.36	-1.2425	0.245604	-5.05895	4.21579e-07	1.70287e-05
Gdpd5	1177.87	-0.78132	0.15449	-5.05742	4.24956e-07	1.71036e-05
Lxn	3134.09	-0.599759	0.118612	-5.05649	4.27038e-07	1.71531e-05
Wdhd1	4163.45	0.530211	0.104894	5.05475	4.30957e-07	1.7276e-05
Kifc1	4353.8	0.485835	0.0961596	5.05238	4.36349e-07	1.74574e-05
Mgat4a	5038.67	-0.586238	0.116188	-5.0456	4.52098e-07	1.80214e-05
Gm21092	2141.76	0.421758	0.0835902	5.04554	4.52235e-07	1.80214e-05
U2af1	10442.8	0.450612	0.0893456	5.04347	4.57155e-07	1.81814e-05
Creld1	1570.71	-0.46451	0.0921116	-5.04291	4.58511e-07	1.81993e-05
Ogdhl	2898.73	-0.594167	0.117886	-5.04018	4.65105e-07	1.84248e-05
5730409E04Rik	801.587	-0.487933	0.0968233	-5.03942	4.66953e-07	1.84616e-05
Tmcc3	40087.3	0.290996	0.0577664	5.03746	4.71752e-07	1.86148e-05
Mettl1	2491.35	0.491691	0.0976301	5.03626	4.74719e-07	1.86736e-05
Smc4	21419.7	0.435787	0.0865325	5.03611	4.75098e-07	1.86736e-05
Slc10a6	3992.38	0.833598	0.16561	5.03351	4.81567e-07	1.88543e-05
Plekhg2	4030.4	-0.601214	0.119442	-5.03351	4.81569e-07	1.88543e-05
Crat	3673.61	-0.293382	0.0583352	-5.02925	4.92403e-07	1.9241e-05
Rgs14	161.744	-1.52228	0.303085	-5.02262	5.09724e-07	1.98792e-05
Colgalt2	27.1163	2.55444	0.509124	5.01734	5.23929e-07	2.03937e-05
Pinx1	2523.56	0.322128	0.0642209	5.01594	5.27739e-07	2.05023e-05
Gle1	7673.87	0.363153	0.0724094	5.01527	5.29584e-07	2.05344e-05
Mettl14	4446.44	0.459017	0.0915775	5.01234	5.37733e-07	2.08103e-05
Suv39h1	2971.98	0.386724	0.0771745	5.01104	5.4138e-07	2.09112e-05
Ltv1	8616.96	0.35801	0.0714648	5.0096	5.45436e-07	2.09873e-05
Stk17b	8223.85	0.296613	0.0592084	5.00965	5.45288e-07	2.09873e-05
Fosl1	6446.28	0.685322	0.136827	5.00869	5.48027e-07	2.10468e-05
AI464131	525.422	-0.763519	0.152482	-5.00727	5.52065e-07	2.11242e-05
Grwd1	5603.69	0.480355	0.0959319	5.00725	5.52144e-07	2.11242e-05
Zkscan3	5092.05	-0.733853	0.146587	-5.00625	5.55008e-07	2.11394e-05
Tspan15	304.813	0.793368	0.158483	5.00601	5.55691e-07	2.11394e-05
Klhdc7a	369.447	-0.932302	0.186229	-5.00621	5.5513e-07	2.11394e-05
Rbpj	4284.64	0.326593	0.0652493	5.0053	5.57738e-07	2.11772e-05
Bcl7c	2674.78	0.296543	0.0592703	5.00322	5.63805e-07	2.13672e-05
mt-Nd3	6.15678	-3.66485	0.733383	-4.99719	5.81717e-07	2.20047e-05
Eri2	1186.42	0.399187	0.0799186	4.99491	5.88624e-07	2.22241e-05
Metap1	11634.2	0.3286	0.0658301	4.99164	5.98688e-07	2.2394e-05
Hap1	960.648	0.913304	0.182936	4.99249	5.96047e-07	2.2394e-05
Acat2	10871.3	-0.763805	0.152985	-4.99268	5.95475e-07	2.2394e-05
Tsr2	1435.05	0.446811	0.0895045	4.99205	5.97431e-07	2.2394e-05
Gm25047	67.5164	1.39918	0.2803	4.99172	5.98433e-07	2.2394e-05
Tpbg	1928.96	0.36014	0.0722061	4.98766	6.11147e-07	2.27754e-05
Zc3hc1	3311.73	0.494743	0.0991876	4.98795	6.10235e-07	2.27754e-05
Tspan1	480.576	-1.83651	0.368262	-4.98696	6.1336e-07	2.28156e-05
Spag5	4317.46	0.629239	0.126189	4.9865	6.14835e-07	2.28283e-05
Angptl4	331.247	-1.40702	0.282237	-4.98526	6.18784e-07	2.29319e-05
Csnk1a1	102040	0.319036	0.0640003	4.98491	6.19904e-07	2.29319e-05
Hoxd10	1615.17	-0.468402	0.0940445	-4.98064	6.3373e-07	2.34004e-05
Hrk	306.45	1.40576	0.282308	4.97952	6.37408e-07	2.3493e-05
Pax8	1060.34	1.10939	0.222846	4.97828	6.41514e-07	2.36012e-05
Myeov2	2360.17	-0.553566	0.111245	-4.9761	6.48773e-07	2.38246e-05
Kcnn1	391.846	0.603558	0.121305	4.97553	6.50685e-07	2.38513e-05
Zadh2	7531.52	0.344325	0.0692085	4.97517	6.51888e-07	2.3852e-05
Nptx1	53.9264	-2.17294	0.436804	-4.97462	6.53751e-07	2.38767e-05
Gm16170	83.1882	-2.06116	0.414367	-4.97422	6.55104e-07	2.38828e-05
Mybl2	7613.65	0.73924	0.148647	4.97313	6.58819e-07	2.39748e-05
Prss27	5494.99	-0.752604	0.151346	-4.97275	6.60103e-07	2.39782e-05
Foxred1	3277.6	0.216367	0.0435169	4.97202	6.62572e-07	2.40245e-05
Hdgfrp2	8031.36	0.180981	0.036405	4.97132	6.64994e-07	2.40572e-05
Gemin2	1720.77	0.469424	0.0944313	4.97106	6.65865e-07	2.40572e-05
Cdkn2b	4468.67	-0.485035	0.0975829	-4.9705	6.67822e-07	2.40847e-05
Fbln1	2827.71	0.583425	0.117469	4.96661	6.81328e-07	2.45278e-05
Cks1b	5929.48	0.544806	0.109721	4.96539	6.85639e-07	2.46389e-05
Srm	14568.5	0.538393	0.108441	4.96485	6.87547e-07	2.46552e-05
Parm1	476.035	-0.66978	0.134912	-4.96457	6.88542e-07	2.46552e-05
Cdkn3	1343.69	0.820878	0.165361	4.96415	6.90013e-07	2.4664e-05
Sertad2	15472	0.352859	0.071107	4.96237	6.96381e-07	2.48475e-05
Zdhhc13	13102.5	0.411993	0.0830681	4.9597	7.06027e-07	2.51471e-05
Xpo4	7494.71	0.403974	0.08151	4.95612	7.19142e-07	2.55689e-05
Gm53	3291.33	-0.582991	0.117674	-4.95428	7.25971e-07	2.57662e-05
Gpx3	487.03	-0.889163	0.179661	-4.94912	7.45515e-07	2.64133e-05
Foxe1	65.7504	1.07879	0.218083	4.94668	7.54883e-07	2.66982e-05
Napb	1541.19	1.02543	0.207314	4.94625	7.56569e-07	2.67109e-05
Inf2	24893.7	-0.516404	0.104538	-4.93987	7.81728e-07	2.75508e-05
Hpse	1100.08	0.932992	0.189126	4.93318	8.09008e-07	2.84624e-05
Scml2	138.944	0.758023	0.153709	4.93153	8.15865e-07	2.86535e-05
Krt15	207.122	-1.3507	0.27391	-4.93119	8.17317e-07	2.86545e-05
Sfxn3	3383.28	-0.506975	0.102881	-4.92777	8.31736e-07	2.90588e-05
Senp1	10793.6	0.292559	0.0593669	4.92798	8.30824e-07	2.90588e-05
Fank1	15.5522	-1.52175	0.308841	-4.9273	8.33754e-07	2.90788e-05
Avil	437.311	1.46316	0.297338	4.92087	8.61621e-07	2.99987e-05
Slc6a14	22939.4	-0.636011	0.129268	-4.92008	8.65077e-07	3.0067e-05
Carnmt1	4081.26	0.361617	0.0735194	4.91866	8.71391e-07	3.01822e-05
Nup160	13381	0.51723	0.105155	4.91874	8.71042e-07	3.01822e-05
Ranbp1	22185.6	0.415215	0.0844261	4.91809	8.73933e-07	3.02183e-05
Slc43a1	59.9037	0.963097	0.195928	4.91558	8.85201e-07	3.05554e-05
Nuf2	2830.54	0.936331	0.190517	4.91468	8.89255e-07	3.06428e-05
Ccdc174	3484.05	0.453277	0.0922697	4.91252	8.99125e-07	3.09299e-05
Tmem56	218.972	0.850342	0.173119	4.9119	9.02e-07	3.09759e-05
Idh1	6446.2	-0.544966	0.110964	-4.91122	9.05134e-07	3.09777e-05
Dcxr	3534.3	-0.664792	0.135359	-4.91132	9.04659e-07	3.09777e-05
Tle2	72.6492	-1.08751	0.221477	-4.91027	9.09497e-07	3.10742e-05
Impdh1	8603.19	0.26742	0.0544799	4.9086	9.17288e-07	3.10766e-05
Ahi1	814.049	0.710512	0.144726	4.90935	9.13802e-07	3.10766e-05
Hmmr	8699.76	0.931629	0.18979	4.90875	9.16607e-07	3.10766e-05
Lzts3	1170.73	0.359843	0.0732913	4.90977	9.11828e-07	3.10766e-05
Nsl1	1458.18	0.564726	0.115046	4.90869	9.16881e-07	3.10766e-05
Plagl1	3043.44	0.797022	0.162389	4.90812	9.19543e-07	3.11007e-05
Ints12	5684.1	0.58784	0.119796	4.90702	9.2472e-07	3.12233e-05
Cirh1a	15200.4	0.359033	0.0732269	4.90302	9.43751e-07	3.17141e-05
Stk40	7224.43	0.366385	0.0747291	4.90284	9.44594e-07	3.17141e-05
Nrep	100.46	-0.882591	0.180024	-4.90264	9.45561e-07	3.17141e-05
Fmnl1	423.548	-1.00689	0.20535	-4.90326	9.42593e-07	3.17141e-05
Smarcb1	7547.11	0.374966	0.0764995	4.90154	9.50872e-07	3.18392e-05
Yrdc	6108.99	0.382895	0.0781422	4.89997	9.5849e-07	3.20409e-05
Hus1	4573.66	0.305743	0.0624313	4.89727	9.71782e-07	3.24314e-05
Brca1	3530.94	0.688158	0.140558	4.8959	9.78555e-07	3.26034e-05
Eva1a	1800.85	-0.481542	0.0984619	-4.89064	1.0051e-06	3.34325e-05
Nhp2	10520.4	0.432551	0.0885144	4.88678	1.02496e-06	3.40369e-05
Pwp2	7301.14	0.355044	0.0726773	4.8852	1.03322e-06	3.42545e-05
Zfp219	6787.74	-0.386494	0.0791951	-4.88028	1.05935e-06	3.50631e-05
Ube2q2	13071.2	0.365344	0.074874	4.87944	1.06385e-06	3.51544e-05
Rasal1	590.841	0.616077	0.126296	4.87805	1.0714e-06	3.53456e-05
Wdr73	2352.51	0.309373	0.0634535	4.87559	1.08483e-06	3.57303e-05
Vsir	264.065	-0.739728	0.151732	-4.87524	1.08675e-06	3.57349e-05
Nob1	7118.36	0.434546	0.0891975	4.87173	1.10623e-06	3.62568e-05
Tada2a	3841.42	0.209685	0.0430401	4.87185	1.10558e-06	3.62568e-05
Tapbp	16366.3	-0.656361	0.134748	-4.87101	1.11028e-06	3.63306e-05
Cyp2s1	755.954	0.744706	0.152928	4.86965	1.11797e-06	3.65227e-05
Usp20	4177.34	0.272187	0.0559019	4.869	1.12164e-06	3.65831e-05
Incenp	9909.85	0.607233	0.124734	4.86822	1.12607e-06	3.66685e-05
Rin2	7448.87	-0.525955	0.108049	-4.86775	1.12878e-06	3.66972e-05
Cxadr	38927.1	0.510647	0.104921	4.86696	1.13327e-06	3.67838e-05
Pitrm1	18706.9	0.281084	0.057781	4.86465	1.1466e-06	3.71566e-05
Arpc1a	17933.7	-0.292598	0.0601768	-4.86231	1.16024e-06	3.75381e-05
Cyb5r1	17180.7	0.618418	0.127253	4.85973	1.17543e-06	3.79685e-05
Tgm2	782.067	-1.31819	0.271293	-4.85893	1.18019e-06	3.80002e-05
Sntb1	187.324	-0.563817	0.116034	-4.85907	1.17941e-06	3.80002e-05
Abcg1	4242.81	-0.562578	0.115835	-4.85672	1.19347e-06	3.82444e-05
Rwdd4a	5523.27	0.378161	0.0778534	4.85734	1.18972e-06	3.82444e-05
Sccpdh	1737.99	-0.435327	0.0896334	-4.85674	1.19332e-06	3.82444e-05
Chst12	1623.54	-0.776788	0.159956	-4.85626	1.19624e-06	3.82722e-05
Arfrp1	3524.71	0.293189	0.0604032	4.85387	1.21073e-06	3.86742e-05
2200002D01Rik	2283.22	-0.482746	0.0994651	-4.85342	1.21348e-06	3.87006e-05
Tpm1	100801	-0.712846	0.146951	-4.8509	1.22902e-06	3.9134e-05
Ubqln4	19218.7	0.251197	0.0518495	4.84474	1.26779e-06	4.02818e-05
Bcap29	5949.85	0.426126	0.0879601	4.84454	1.26906e-06	4.02818e-05
Trap1	14976.7	0.250405	0.0517278	4.84081	1.2931e-06	4.098e-05
Ddx51	3722.55	0.320602	0.0662437	4.83974	1.30011e-06	4.11375e-05
Naaa	3585.98	0.61829	0.127764	4.83931	1.30293e-06	4.11618e-05
Adamts7	175.671	-0.917423	0.189724	-4.83556	1.32769e-06	4.18129e-05
Ccdc15	505.559	0.590735	0.122161	4.8357	1.32675e-06	4.18129e-05
Sf1	38991.4	0.236672	0.0489576	4.83423	1.33661e-06	4.2028e-05
Dstyk	9653.11	0.317225	0.0656478	4.83223	1.35012e-06	4.23205e-05
Krt42	2125.14	-0.781788	0.161783	-4.83232	1.34949e-06	4.23205e-05
Smc2	12491.3	0.655837	0.135769	4.83054	1.36162e-06	4.26147e-05
Cnksr3	9606.09	0.442501	0.0916299	4.82922	1.37066e-06	4.27536e-05
Cul2	9824.06	0.332944	0.0689517	4.82866	1.37456e-06	4.27536e-05
Pcgf6	4759.92	0.295909	0.0612779	4.82897	1.37242e-06	4.27536e-05
Nudt11	1246.92	-0.440689	0.0912625	-4.8288	1.37358e-06	4.27536e-05
Adsl	8408.79	0.368388	0.0763123	4.82737	1.38348e-06	4.29647e-05
Zmynd19	8597.99	0.431174	0.089349	4.82573	1.39494e-06	4.31211e-05
Wdr76	3281.63	0.664305	0.137657	4.82581	1.39432e-06	4.31211e-05
Inpp5j	152.748	0.726626	0.150568	4.82589	1.39378e-06	4.31211e-05
Stk32c	137.599	1.10866	0.22977	4.82506	1.39958e-06	4.31319e-05
Prkrir	12472.7	0.319051	0.0661234	4.82508	1.39944e-06	4.31319e-05
Itga5	9194.13	-0.464132	0.096227	-4.8233	1.41203e-06	4.33827e-05
Col7a1	13251.4	-0.964475	0.199955	-4.82347	1.41081e-06	4.33827e-05
Tcea1	9577.36	0.555363	0.115164	4.82236	1.41867e-06	4.35202e-05
Arhgap39	1096.94	0.430831	0.0893619	4.82119	1.42704e-06	4.37104e-05
Dhrs7	4684.54	0.646435	0.134134	4.81932	1.44049e-06	4.38441e-05
Stmn2	261.207	-0.741132	0.153762	-4.81999	1.43563e-06	4.38441e-05
Bend6	73.2498	1.38895	0.288201	4.81936	1.4402e-06	4.38441e-05
Sp8	104.539	1.16989	0.24275	4.8193	1.44063e-06	4.38441e-05
Dazap1	19153	0.304043	0.0630916	4.81907	1.4423e-06	4.38441e-05
Usp1	13977.2	0.427742	0.0887785	4.81808	1.44946e-06	4.39955e-05
Ubqln1	59177.6	0.303535	0.06306	4.81343	1.48365e-06	4.46293e-05
2700062C07Rik	2020.07	0.446718	0.0927995	4.8138	1.48087e-06	4.46293e-05
Urb1	3604.65	0.394761	0.0819945	4.81448	1.47581e-06	4.46293e-05
Cyyr1	59.4428	-1.45031	0.301261	-4.81414	1.47837e-06	4.46293e-05
9130409J20Rik	2000.92	-0.900653	0.187064	-4.81467	1.47442e-06	4.46293e-05
SDR42E2	47.8918	-3.09501	0.642994	-4.81344	1.48353e-06	4.46293e-05
Fbxo5	2509.12	0.786483	0.163421	4.81261	1.48969e-06	4.47442e-05
Ecel1	40.0522	1.76203	0.366329	4.80997	1.5095e-06	4.52716e-05
Elovl4	29977.9	0.751745	0.156442	4.80527	1.54545e-06	4.62808e-05
Vps53	7474.03	-0.483633	0.100867	-4.79477	1.62863e-06	4.86991e-05
Spns2	36321.1	-0.552781	0.115299	-4.79433	1.63219e-06	4.87333e-05
Map6d1	74.5368	0.861294	0.179685	4.79336	1.64011e-06	4.88973e-05
Trub1	2436.33	0.299208	0.0624305	4.79266	1.64581e-06	4.89946e-05
Ephx2	161.026	-0.644168	0.134439	-4.79153	1.65517e-06	4.92004e-05
Aadac	36.9144	1.37137	0.286701	4.78328	1.72458e-06	5.11214e-05
Rnps1	13910.3	0.357234	0.0746867	4.7831	1.72614e-06	5.11214e-05
Pid1	314.645	-0.82617	0.172732	-4.78295	1.72742e-06	5.11214e-05
Pim3	12985.2	0.575593	0.120408	4.78035	1.74991e-06	5.1711e-05
2610203C22Rik	109.152	-0.930414	0.194654	-4.77983	1.75448e-06	5.17699e-05
Serpine1	1424.39	-1.13399	0.237481	-4.77507	1.79643e-06	5.29304e-05
Il12b	66.2117	2.05383	0.43025	4.77358	1.80978e-06	5.32457e-05
Rabepk	2536.92	0.404998	0.0848667	4.77217	1.82248e-06	5.3541e-05
Utp11l	6734.89	0.304201	0.0637556	4.77137	1.82981e-06	5.36748e-05
Rasip1	450.641	0.674968	0.141471	4.77108	1.83237e-06	5.36748e-05
Xrcc1	8330.38	0.225961	0.0474026	4.76684	1.87135e-06	5.47371e-05
Nipsnap3b	1379.39	-0.37543	0.0787652	-4.76645	1.87505e-06	5.47655e-05
Sidt2	51518	-0.328898	0.0690375	-4.76405	1.89744e-06	5.51793e-05
Spsb1	3740.16	-0.589976	0.123828	-4.7645	1.89326e-06	5.51793e-05
Hist1h4n	45.7396	1.44715	0.303748	4.76432	1.89493e-06	5.51793e-05
Erlin1	17430.3	0.982676	0.206359	4.76198	1.91704e-06	5.56688e-05
Ttyh1	61.4299	-1.23361	0.259233	-4.75869	1.94858e-06	5.65032e-05
Ctu2	2784.36	0.301432	0.0633553	4.7578	1.95711e-06	5.66294e-05
Ano3	149.505	-1.2639	0.265656	-4.75765	1.95856e-06	5.66294e-05
Cspg5	109.882	0.684331	0.143861	4.7569	1.96586e-06	5.67589e-05
Txndc5	14507.8	0.29907	0.0629161	4.75348	1.99949e-06	5.76473e-05
Ndn	472.456	-0.810484	0.170515	-4.75315	2.00269e-06	5.76568e-05
Plau	15769	-1.44843	0.304797	-4.75212	2.01296e-06	5.78698e-05
Rbm22	9652.04	0.321573	0.0676833	4.75114	2.02274e-06	5.8068e-05
Stk24	26012.8	0.311184	0.0655618	4.74643	2.07039e-06	5.93511e-05
Kifc2	267.164	-0.827695	0.174501	-4.74322	2.10349e-06	6.02142e-05
Pes1	17948.2	0.357396	0.0753706	4.74185	2.11776e-06	6.05367e-05
Fbxl16	259.231	0.692832	0.146123	4.74143	2.12211e-06	6.0575e-05
Mcm10	3113.06	0.697425	0.147182	4.73853	2.15271e-06	6.13614e-05
Actg1	172280	-0.348952	0.0736869	-4.7356	2.18413e-06	6.21689e-05
Acy1	2717.84	0.344916	0.0728579	4.7341	2.20032e-06	6.25414e-05
Art4	158.82	-0.855201	0.180658	-4.73381	2.20346e-06	6.25423e-05
Tnfrsf13b	40.9425	1.54895	0.327378	4.73139	2.22984e-06	6.32019e-05
Hspa9	174782	0.472136	0.0998352	4.72915	2.25457e-06	6.38129e-05
Dck	5177.02	0.389024	0.0823057	4.72657	2.2834e-06	6.44953e-05
Trim46	1132.09	0.714606	0.151194	4.72642	2.28509e-06	6.44953e-05
Slmo2	11539	0.255522	0.0540715	4.72564	2.29396e-06	6.45972e-05
Tcam1	44.5991	1.17337	0.24831	4.72542	2.29641e-06	6.45972e-05
Zc3h15	21702.7	0.256988	0.0543861	4.72525	2.29833e-06	6.45972e-05
Gpsm2	7478.94	0.450309	0.095312	4.72458	2.30592e-06	6.47201e-05
Exo1	2709.41	0.895908	0.189684	4.72316	2.32204e-06	6.50817e-05
Sfxn1	16112.2	0.292955	0.0620399	4.72204	2.33496e-06	6.5353e-05
Csta1	742.357	-0.823644	0.174561	-4.71838	2.37729e-06	6.64451e-05
Snx1	9233.35	-0.285327	0.060476	-4.71802	2.38155e-06	6.64721e-05
Usp37	5894.13	0.351095	0.0744263	4.71734	2.38943e-06	6.6556e-05
Paqr3	1402.03	0.74132	0.157153	4.7172	2.39117e-06	6.6556e-05
Tmem30b	7986.05	0.399246	0.0846414	4.71691	2.39448e-06	6.65561e-05
Pex16	2196.9	0.390061	0.0827101	4.716	2.40524e-06	6.66707e-05
Scaf8	10046.5	0.288228	0.0611135	4.71627	2.40211e-06	6.66707e-05
Kit	26.9165	-1.56904	0.332909	-4.7131	2.43971e-06	6.74923e-05
Trank1	118.044	1.09919	0.233228	4.71295	2.44158e-06	6.74923e-05
Cpsf3	9651.59	0.265023	0.0562457	4.71188	2.45444e-06	6.77547e-05
Mypopos	22.4776	-2.00035	0.424566	-4.71151	2.45887e-06	6.77841e-05
Lrrc26	114.193	-0.900932	0.191258	-4.71056	2.47033e-06	6.79842e-05
Polr1a	13895.4	0.441956	0.0938266	4.71035	2.47289e-06	6.79842e-05
Ncapd2	7831.07	0.5847	0.124167	4.70899	2.48946e-06	6.83464e-05
Kif4	4873.33	0.775923	0.1648	4.70826	2.49846e-06	6.85e-05
Ppp5c	9609.01	0.264854	0.0563285	4.70195	2.57685e-06	7.05531e-05
Numbl	5964.62	-0.383998	0.081724	-4.69871	2.6181e-06	7.15851e-05
Jmjd8	691.891	-0.372219	0.0792346	-4.69768	2.63128e-06	7.17504e-05
Rybp	3818.16	0.340975	0.0725798	4.69793	2.62805e-06	7.17504e-05
Acp1	11424.8	0.213822	0.0455248	4.69682	2.64239e-06	7.1956e-05
Armcx6	91.5531	-0.860785	0.183358	-4.69456	2.67178e-06	7.2658e-05
Tyrp1	514.66	-1.43457	0.305642	-4.69365	2.68379e-06	7.27136e-05
Dpf2	12717.7	0.356058	0.0758606	4.69358	2.68467e-06	7.27136e-05
Pus7l	1284.31	0.463485	0.0987382	4.69408	2.67806e-06	7.27136e-05
Fam185a	2480.16	0.493718	0.105204	4.69298	2.69259e-06	7.28301e-05
Gm20655	31.9375	-1.59539	0.339999	-4.69234	2.70104e-06	7.29606e-05
Traf6	9765.04	0.412559	0.0879342	4.69168	2.70975e-06	7.3098e-05
Slc5a5	197.811	-1.06793	0.227744	-4.68915	2.74338e-06	7.3906e-05
Nucks1	22281.4	0.373803	0.0797236	4.68873	2.74902e-06	7.3959e-05
Rdh12	6745.24	0.680996	0.145305	4.68667	2.77681e-06	7.46067e-05
Pkmyt1	2336.21	0.361221	0.0770832	4.68611	2.78442e-06	7.46119e-05
Ssrp1	38831.7	0.276674	0.0590396	4.68624	2.78268e-06	7.46119e-05
Mov10	724.757	-0.982201	0.20967	-4.6845	2.80645e-06	7.51024e-05
Gpn1	2554.49	0.274613	0.0586637	4.68115	2.85269e-06	7.62385e-05
Taf8	2180.13	0.304233	0.0650317	4.67822	2.8938e-06	7.72344e-05
Zdhhc21	18529.1	0.467154	0.0998703	4.67761	2.90236e-06	7.73604e-05
4921524J17Rik	4690.56	0.523997	0.11203	4.67728	2.90699e-06	7.73813e-05
Dph2	2759.48	0.464262	0.099277	4.67643	2.91913e-06	7.76018e-05
Pi4k2b	6524.32	0.319459	0.0683359	4.67483	2.94191e-06	7.81041e-05
Thsd4	426.204	0.736779	0.157649	4.67354	2.96058e-06	7.84964e-05
Slc27a3	414.714	-0.457848	0.0979792	-4.67291	2.96968e-06	7.8634e-05
Smn1	5648.92	0.525528	0.112505	4.67114	2.99534e-06	7.92092e-05
Dyrk1b	2085.96	-0.44463	0.0952071	-4.67013	3.01003e-06	7.94934e-05
BC030867	1937.62	0.766271	0.164098	4.6696	3.01785e-06	7.95954e-05
Ddx20	6959.31	0.515242	0.110356	4.66889	3.02826e-06	7.97653e-05
Ndc80	2835.56	0.85331	0.182864	4.66638	3.06556e-06	8.06422e-05
Mir31	140.112	-1.29294	0.277123	-4.66558	3.07741e-06	8.08483e-05
Gm13415	1701.24	0.619802	0.132853	4.66531	3.08149e-06	8.08499e-05
Nifk	12388.7	0.478567	0.102602	4.66428	3.09698e-06	8.11505e-05
Fam195a	1029.04	0.587494	0.126078	4.65975	3.16591e-06	8.28489e-05
Pnp	8505.46	-0.460814	0.0989123	-4.65882	3.18032e-06	8.31178e-05
Tor4a	4838.94	-0.35351	0.0759021	-4.65744	3.20161e-06	8.34574e-05
Btbd19	14784.9	0.43542	0.0934878	4.65751	3.20063e-06	8.34574e-05
Zfp39	320.195	0.450432	0.0967394	4.65614	3.22196e-06	8.38794e-05
D030056L22Rik	3387.51	0.39713	0.0853287	4.65412	3.25366e-06	8.45951e-05
Rasd2	70.757	1.01884	0.218946	4.65339	3.26514e-06	8.47842e-05
Kri1	2248.35	0.365498	0.0785582	4.65258	3.27809e-06	8.50106e-05
Rad18	3461.43	0.700053	0.150499	4.65153	3.29477e-06	8.53332e-05
Add2	125.03	-1.56119	0.335892	-4.64789	3.35355e-06	8.67441e-05
Hes6	1639.66	-0.357135	0.0768511	-4.6471	3.36641e-06	8.69314e-05
Rhog	13236.1	-0.353789	0.0761343	-4.64691	3.36943e-06	8.69314e-05
Prpf40a	31158.6	0.285929	0.0615392	4.64629	3.37952e-06	8.70801e-05
Gnl3	15921	0.45917	0.0988536	4.64495	3.40156e-06	8.74241e-05
Csnk2a2	12537	0.290353	0.0625079	4.64505	3.39991e-06	8.74241e-05
Slc4a8	260.391	-0.747554	0.160965	-4.64419	3.41413e-06	8.76351e-05
Cyp2d22	41.2947	-0.847142	0.182507	-4.64169	3.45574e-06	8.85903e-05
Nol8	8921.22	0.323405	0.0697025	4.63979	3.48755e-06	8.91412e-05
Rangap1	49775.2	0.305333	0.0658135	4.63936	3.49495e-06	8.91412e-05
Mrpl35	5638.42	0.433647	0.0934706	4.6394	3.49423e-06	8.91412e-05
Cdca7	5942.84	0.479844	0.103413	4.64007	3.48285e-06	8.91412e-05
Ddx19b	8439.14	0.163977	0.0353473	4.63903	3.50048e-06	8.91692e-05
Wfdc18	539.644	-1.2192	0.262832	-4.6387	3.50606e-06	8.91985e-05
Fanca	2735.95	0.476673	0.102777	4.63794	3.51905e-06	8.94159e-05
Ndufaf6	697.825	0.561724	0.121164	4.63606	3.55111e-06	9.01168e-05
Pot1a	2342.47	0.313191	0.0675852	4.63402	3.58629e-06	9.0895e-05
Wdr18	7391.56	0.269566	0.0581833	4.63304	3.60334e-06	9.12121e-05
Slc5a1	11903.6	0.716083	0.154651	4.63031	3.65114e-06	9.2306e-05
Tnfsf15	1557.34	1.28541	0.277658	4.62948	3.66587e-06	9.25621e-05
Tmem176a	2872.47	-1.00406	0.216914	-4.62881	3.67776e-06	9.27458e-05
Oca2	17.0225	-1.92614	0.416513	-4.62444	3.75607e-06	9.45506e-05
Gm43071	69.3534	-1.04479	0.225934	-4.6243	3.75872e-06	9.45506e-05
Myl7	617.24	-0.602718	0.130353	-4.62374	3.76888e-06	9.46878e-05
Grasp	1126.87	0.398385	0.0861746	4.62299	3.78244e-06	9.49099e-05
Fignl2	1088.32	-0.411349	0.0890181	-4.62096	3.81963e-06	9.57239e-05
Top2a	35803.4	0.795491	0.172163	4.62057	3.82689e-06	9.57865e-05
Myzap	1251.92	-0.717199	0.155293	-4.61836	3.86777e-06	9.66894e-05
1700066M21Rik	1750.79	0.512068	0.110893	4.61768	3.88054e-06	9.68882e-05
Dstn	120848	-0.318744	0.0690734	-4.61457	3.93908e-06	9.82281e-05
Tmem266	287.295	0.936784	0.203058	4.61337	3.96186e-06	9.86738e-05
Rgs17	103.52	-1.29397	0.280536	-4.61248	3.97901e-06	9.88563e-05
Mir22hg	984.407	-0.942073	0.204241	-4.61255	3.97752e-06	9.88563e-05
Rnf219	1715.32	0.423941	0.0919365	4.61124	4.00272e-06	9.92004e-05
Zfp386	2054.42	-0.390614	0.084709	-4.61125	4.00261e-06	9.92004e-05
2006-03-01	16710.1	0.319275	0.0692586	4.6099	4.02855e-06	9.97178e-05
Lnp	5102.51	0.348672	0.0756941	4.60633	4.09839e-06	0.000101322
Hfe	345.413	0.449506	0.09761	4.60513	4.12211e-06	0.000101659
Timm8a1	1212.46	0.632124	0.137265	4.60513	4.12202e-06	0.000101659
Gusb	4030.61	-0.482746	0.104869	-4.60333	4.15795e-06	0.000102332
Nup43	2821.11	0.444022	0.0964638	4.60299	4.16467e-06	0.000102332
Ttc12	675.885	-0.965257	0.209693	-4.60318	4.16085e-06	0.000102332
Adgre5	5126.89	-0.509916	0.110786	-4.6027	4.17042e-06	0.000102348
Eif4enif1	12140.9	0.23575	0.0512297	4.60183	4.1879e-06	0.000102652
Dnph1	1145.78	0.621976	0.13521	4.60008	4.22334e-06	0.000103395
Phf1	1401.83	-0.46591	0.101306	-4.59903	4.24464e-06	0.00010379
Farsa	9274.78	0.263727	0.057377	4.59638	4.29884e-06	0.000104869
Ppan	6310.49	0.250404	0.0544787	4.59637	4.29921e-06	0.000104869
BC002059	1112.48	0.45299	0.0985666	4.59578	4.31135e-06	0.000105038
Nle1	2363.2	0.471625	0.102646	4.59468	4.33421e-06	0.000105467
Calhm2	1108.73	-0.368534	0.080223	-4.59387	4.35103e-06	0.000105749
Mrps18a	5115.1	0.403454	0.087916	4.58909	4.45184e-06	0.000107938
Serbp1	96372.1	0.403587	0.0879424	4.58922	4.44898e-06	0.000107938
1810019D21Rik	1043.73	-0.961622	0.209623	-4.5874	4.48803e-06	0.000108685
Cct7	58597	0.237781	0.0518388	4.58694	4.49795e-06	0.000108794
Pcdh18	387.213	-0.832496	0.181586	-4.58457	4.54925e-06	0.000109903
Dkc1	12636.4	0.581008	0.126767	4.58329	4.57721e-06	0.000110446
Tsc22d2	24939.8	0.446281	0.0974253	4.58075	4.63311e-06	0.000111527
Gm17173	63.7925	0.914353	0.199602	4.58087	4.63039e-06	0.000111527
Chpf2	1610.82	-0.721821	0.157634	-4.57909	4.67001e-06	0.000112281
Ddx18	9999.29	0.293436	0.0640925	4.57832	4.6872e-06	0.00011256
Trmt2a	7090.36	0.321784	0.0703037	4.57706	4.71551e-06	0.000113085
Dis3	5001.51	0.261932	0.0572297	4.57685	4.72032e-06	0.000113085
Hmgn5	1725.97	0.399668	0.0873526	4.57534	4.75439e-06	0.000113228
Nicn1	1188.82	-0.36442	0.0796456	-4.57552	4.7503e-06	0.000113228
Lasp1	48915.2	-0.549509	0.120088	-4.57588	4.74212e-06	0.000113228
Dmrta1	289.219	0.720263	0.157395	4.57615	4.73608e-06	0.000113228
Zbtb14	1890.88	0.284635	0.0622088	4.57548	4.75123e-06	0.000113228
Nop2	18333	0.378591	0.0827827	4.57332	4.80063e-06	0.000114194
Ifrd2	7428.95	0.594741	0.130066	4.57261	4.81693e-06	0.000114446
Fkbp1b	156.131	-0.746054	0.163169	-4.57229	4.82427e-06	0.000114485
Tsc22d1	19944.9	0.507054	0.110935	4.57071	4.86067e-06	0.000115213
Oxsr1	24582.5	0.523858	0.114679	4.56803	4.92332e-06	0.000116561
Fbxo41	26.5048	-1.65939	0.363299	-4.56755	4.93453e-06	0.000116604
Ckap2l	10843.1	0.772234	0.169073	4.56746	4.93672e-06	0.000116604
Nup155	7988.7	0.316213	0.0692462	4.5665	4.9593e-06	0.000117
Chchd10	1174.25	0.492789	0.107927	4.56593	4.97281e-06	0.000117181
AI506816	47621	0.28603	0.0626571	4.565	4.9949e-06	0.000117564
Slc30a4	21759.7	0.464381	0.101865	4.55876	5.14556e-06	0.000120969
Paip2b	9058.87	0.225464	0.0494638	4.55816	5.16042e-06	0.000121177
Vwa5a	3397.67	-0.649211	0.142502	-4.55579	5.21896e-06	0.000122408
Ctsd	230892	-0.42294	0.0928737	-4.55393	5.26527e-06	0.000123351
Fscn1	32107.7	-0.869391	0.191015	-4.55142	5.3284e-06	0.000124684
Timm44	9715.9	0.231658	0.0509065	4.55066	5.34789e-06	0.000124995
Pym1	2933.41	0.280028	0.0615464	4.54987	5.36784e-06	0.000125316
Crtc3	4738.49	0.288779	0.0634807	4.54909	5.38795e-06	0.00012564
Cdca4	9097.79	0.468185	0.10298	4.54638	5.45761e-06	0.00012705
Cdca2	3655.13	0.7215	0.158702	4.54625	5.46106e-06	0.00012705
Imp4	9375.78	0.327767	0.0721114	4.54529	5.48586e-06	0.000127333
Stil	4380.92	0.488259	0.107417	4.54545	5.48187e-06	0.000127333
Surf6	5731.54	0.426797	0.0939238	4.54408	5.51762e-06	0.000127922
Fbln2	2441.94	-0.922804	0.203185	-4.5417	5.58017e-06	0.000129224
Ereg	5373.97	0.634866	0.139816	4.54073	5.60587e-06	0.00012967
Cenpq	1586.8	0.70384	0.155045	4.53959	5.63633e-06	0.000130224
Dap3	9069.95	0.254843	0.0561442	4.53907	5.65025e-06	0.000130396
2810013P06Rik	807.18	0.42796	0.094314	4.53761	5.68945e-06	0.000131151
Naip2	15.5811	1.47833	0.325839	4.53701	5.70585e-06	0.000131378
Podn	350.201	-1.18018	0.260236	-4.53503	5.75947e-06	0.000132461
Pik3ip1	1965.26	-0.555115	0.122444	-4.53364	5.79763e-06	0.000133187
Zc3h18	21256.7	0.329833	0.0727814	4.53182	5.84766e-06	0.000134183
Plekhd1	72.9033	-1.83763	0.405614	-4.53049	5.88463e-06	0.000134877
Dmap1	3034.05	0.369648	0.0816453	4.52748	5.969e-06	0.000136656
Crnn	4075.85	0.517782	0.114372	4.52719	5.97737e-06	0.000136692
Lypd5	56070.3	0.787698	0.174057	4.52552	6.02475e-06	0.000137349
Bmper	208.468	1.16558	0.257543	4.52577	6.01763e-06	0.000137349
Zfp947	218.783	-0.68838	0.152113	-4.52545	6.02658e-06	0.000137349
Dmtn	94.5379	-0.848385	0.187509	-4.52451	6.05357e-06	0.000137808
Fbxw9	4203.58	-0.355484	0.078574	-4.5242	6.06236e-06	0.000137852
Padi2	9.46774	-2.91895	0.645474	-4.52219	6.12041e-06	0.000139015
Snx15	4129.44	-0.308739	0.0683153	-4.51933	6.2037e-06	0.000140748
Wbp1	2224.09	-0.342439	0.0757928	-4.5181	6.23977e-06	0.000141407
Pdik1l	3664.93	0.270449	0.0598732	4.51702	6.27155e-06	0.000141967
Ap1ar	9279.78	0.193336	0.0428114	4.51599	6.30206e-06	0.000142497
Eva1b	994.733	-0.471471	0.104421	-4.51511	6.32851e-06	0.000142935
Dmwd	2962.93	-0.385316	0.0853493	-4.51457	6.34451e-06	0.000143136
Wac	24770.3	0.318422	0.0705417	4.51395	6.36321e-06	0.000143397
Faap24	1639.83	0.483055	0.107023	4.51356	6.37496e-06	0.000143501
Mrm1	1439.62	0.347963	0.0771378	4.51092	6.45465e-06	0.000145132
Lin9	2889.39	0.36297	0.0805012	4.50887	6.51724e-06	0.000146376
Crabp2	17857.1	0.627269	0.139212	4.50585	6.61078e-06	0.000148311
Ppp1r15a	30140.2	0.852257	0.189218	4.50409	6.66568e-06	0.000149377
Mios	3493.58	0.36388	0.0808049	4.50319	6.69425e-06	0.00014985
Gnpnat1	6273.85	0.655753	0.145718	4.50014	6.791e-06	0.000151847
Paqr9	113.995	0.939741	0.208888	4.49878	6.8345e-06	0.00015265
Tmem38b	2983.04	0.37717	0.0838438	4.49848	6.84399e-06	0.000152692
Asf1a	2856.87	0.337939	0.0751371	4.49764	6.87124e-06	0.00015313
Klk13	2859.02	0.846017	0.188147	4.49657	6.90585e-06	0.000153732
Slc46a2	254.883	1.41203	0.314157	4.49467	6.96778e-06	0.000154939
Rabggta	6491.18	0.375375	0.0835236	4.49424	6.98199e-06	0.000155083
Zc3h8	774.472	0.56998	0.126908	4.49127	7.07997e-06	0.000157086
Foxp2	205.825	1.45905	0.324895	4.49084	7.09424e-06	0.00015723
Sel1l	26983.6	0.473414	0.105462	4.48895	7.15764e-06	0.000158386
Arhgap11a	7495.39	0.433294	0.0965275	4.48881	7.16214e-06	0.000158386
Matn2	1524.46	0.508933	0.11339	4.48833	7.17831e-06	0.000158568
Dhx33	8025.38	0.26552	0.0591609	4.4881	7.18616e-06	0.000158568
Txn2	18409.1	0.322042	0.0717722	4.487	7.22337e-06	0.000159215
Dbi	11293.3	-0.49423	0.110218	-4.48413	7.32132e-06	0.000161197
Cbr2	4601.52	-0.948757	0.211622	-4.48327	7.35082e-06	0.00016167
Tesc	52.9381	1.13651	0.253524	4.48286	7.36488e-06	0.000161802
Cnot10	5861.91	0.218053	0.0486774	4.47956	7.47964e-06	0.000164144
Slc24a3	1352.07	0.661817	0.147791	4.47806	7.53232e-06	0.00016512
Dthd1	419.776	1.63251	0.36461	4.47743	7.55459e-06	0.000165428
1810008I18Rik	90.9278	0.889798	0.198768	4.47657	7.58535e-06	0.000165921
Slc44a4	65.5391	-1.40996	0.315133	-4.47417	7.67102e-06	0.000167613
Gpc4	4614.84	-0.349266	0.0780725	-4.47362	7.69075e-06	0.00016768
Rad51b	182.709	0.583528	0.130431	4.47383	7.68293e-06	0.00016768
C1qbp	20426.8	0.385953	0.086278	4.47336	7.69996e-06	0.000167699
Csf1r	516.205	-1.15633	0.258737	-4.46913	7.85387e-06	0.000170866
Ahsa2	1262.26	-0.349066	0.0781237	-4.46812	7.89103e-06	0.000171489
Ctnnd1	9154.89	-0.512778	0.114783	-4.46735	7.91941e-06	0.000171859
Ehd2	39083.5	-0.603637	0.135126	-4.4672	7.92511e-06	0.000171859
C430049B03Rik	24.4775	-1.5263	0.341846	-4.46487	8.0119e-06	0.000173554
Kcne1l	18.695	-1.63896	0.367127	-4.46427	8.03427e-06	0.000173851
Qtrtd1	2839.08	0.428841	0.096075	4.46361	8.05905e-06	0.000173975
Ing5	2706.47	0.362634	0.0812531	4.46301	8.08149e-06	0.000173975
Nfu1	6035.56	0.391177	0.0876494	4.46297	8.08322e-06	0.000173975
Ttyh3	2554.6	-0.433144	0.097047	-4.46324	8.07314e-06	0.000173975
Npm3	5543.92	0.36146	0.0809906	4.46298	8.08259e-06	0.000173975
Timp2	30624.9	-0.48671	0.109101	-4.46108	8.15476e-06	0.00017514
Tagln	1559.4	-0.812112	0.182041	-4.46116	8.15187e-06	0.00017514
Elk3	5815.63	-0.495344	0.111069	-4.45978	8.20427e-06	0.000176016
Myo16	51.5656	-1.43152	0.321142	-4.45759	8.2888e-06	0.00017764
Cmtr2	2214.09	0.41473	0.0930613	4.45653	8.32987e-06	0.00017833
Sumo3	13473.1	0.277465	0.0623118	4.45285	8.47367e-06	0.000180487
Trip13	2018.12	0.624297	0.140191	4.45319	8.46056e-06	0.000180487
Twf1	14622.4	-0.272525	0.0612029	-4.45281	8.47548e-06	0.000180487
Sh3glb2	5668.75	-0.321727	0.0722529	-4.45279	8.47598e-06	0.000180487
Arhgef19	921.192	-0.567666	0.127472	-4.45326	8.45779e-06	0.000180487
8030451A03Rik	16.7432	-1.66971	0.374999	-4.45258	8.48443e-06	0.000180487
Acta2	27854.1	-0.756295	0.170003	-4.44872	8.63853e-06	0.000183571
Fgf15	37.841	1.36841	0.307701	4.4472	8.69948e-06	0.000184477
D1Ertd622e	5709.96	0.367417	0.0826163	4.44726	8.69708e-06	0.000184477
Tmc8	352.175	-0.832078	0.187158	-4.44585	8.75432e-06	0.000185444
Ncapg2	8369.38	0.718652	0.161665	4.44532	8.77594e-06	0.000185707
Gm14206	357.216	0.701993	0.157979	4.44359	8.84693e-06	0.000187012
Mcam	8191.85	-0.564706	0.127115	-4.44249	8.89256e-06	0.000187779
Hpdl	390.43	0.687787	0.154837	4.442	8.91252e-06	0.000188004
Rbbp7	33550	0.299632	0.0674672	4.44114	8.94817e-06	0.000188558
Ahctf1	26739.6	0.398668	0.089777	4.44065	8.96891e-06	0.000188798
Wars	26341.6	0.523116	0.117861	4.43841	9.06268e-06	0.000190572
H1fx	230.15	0.967041	0.217929	4.43741	9.10474e-06	0.000191257
Atat1	581.969	-0.786852	0.177342	-4.43693	9.12524e-06	0.000191487
Calcrl	129.27	0.861322	0.194137	4.43668	9.13576e-06	0.000191508
Arap2	34938.7	0.365605	0.0824859	4.43233	9.3221e-06	0.000195211
Bub1	5299.35	0.78094	0.176242	4.43107	9.37684e-06	0.000196153
Bola1	1637.66	0.4053	0.0914894	4.43002	9.42222e-06	0.000196898
Aebp1	251.386	-0.646959	0.146077	-4.42889	9.47177e-06	0.000197728
Vamp2	2546.25	-0.546387	0.123442	-4.42625	9.58859e-06	0.000199959
Nmral1	514.759	0.570204	0.128865	4.42482	9.65212e-06	0.000201076
Gcc1	6161.38	0.399419	0.0902759	4.42442	9.6701e-06	0.000201242
L3mbtl1	14.4954	-2.15409	0.486912	-4.42398	9.6897e-06	0.000201308
Ang	224.619	-0.598093	0.135196	-4.42391	9.69326e-06	0.000201308
Wdr74	7849.01	0.458678	0.103697	4.42326	9.7224e-06	0.000201705
Kitl	3383.18	0.707973	0.1601	4.42206	9.77624e-06	0.000202613
Ccdc137	3801.75	0.427167	0.096606	4.42174	9.79092e-06	0.000202708
Clpp	5665.02	0.319504	0.0722845	4.42009	9.86589e-06	0.00020405
Kctd3	10983.8	0.32982	0.074665	4.41732	9.99306e-06	0.0002062
Arid5a	6967.91	0.751869	0.170215	4.41716	1.00005e-05	0.0002062
Lrrc40	4851.5	0.273955	0.0620145	4.4176	9.98016e-06	0.0002062
Ccdc9	7668.85	0.309133	0.0700426	4.4135	1.0171e-05	0.000209501
Camk1d	1068.55	0.716511	0.162387	4.41237	1.02246e-05	0.000210389
Fbxo7	3739.74	0.302215	0.0685049	4.41159	1.02617e-05	0.00021072
Chka	27788.2	0.753923	0.17089	4.41175	1.0254e-05	0.00021072
Trim47	5281.32	0.476492	0.10802	4.41117	1.02814e-05	0.000210911
Sec61a1	20997.9	0.27976	0.0634272	4.41072	1.03027e-05	0.000211132
Gm26765	17.4737	-1.74912	0.396906	-4.40689	1.04864e-05	0.000214677
Bmp6	692.766	0.818886	0.185875	4.40558	1.05502e-05	0.000215765
Cep128	762.697	0.550585	0.124999	4.40471	1.05925e-05	0.000216409
Swap70	6725.08	0.257423	0.0584783	4.40202	1.0725e-05	0.000218894
Ncam1	341.928	-0.84805	0.192691	-4.40109	1.0771e-05	0.00021961
Tma16	3330.78	0.453803	0.103195	4.39755	1.09479e-05	0.000222991
Tnfrsf18	441.461	-0.720437	0.163842	-4.39716	1.09678e-05	0.000223172
Srgap3	176.175	-0.744034	0.169264	-4.3957	1.10416e-05	0.000224446
Slc4a3	600.996	-0.878678	0.199999	-4.39342	1.11583e-05	0.000226588
Uck2	35688.9	0.374116	0.0851753	4.3923	1.12158e-05	0.000227528
Mtbp	4135.68	0.496094	0.112989	4.39064	1.13019e-05	0.000229042
Lancl2	1309.52	0.406995	0.0927548	4.38786	1.14473e-05	0.000231755
Col5a3	45.1027	-2.18099	0.497104	-4.38739	1.14719e-05	0.00023202
Hspa5	78044.9	0.530394	0.120965	4.38468	1.16155e-05	0.000234689
Zfp148	13591.4	0.338195	0.0771428	4.38402	1.1651e-05	0.000235171
Bard1	1415.02	0.71581	0.163361	4.38176	1.17723e-05	0.000237039
Eml4	5928.85	0.429413	0.0980077	4.38143	1.17905e-05	0.000237039
She	71.9743	1.39077	0.317425	4.38142	1.17907e-05	0.000237039
Gm14276	254.178	0.684896	0.156318	4.38144	1.17899e-05	0.000237039
Rasgrp3	23.3213	-1.16539	0.266007	-4.38105	1.1811e-05	0.00023721
Grb14	152.193	-1.07396	0.245175	-4.38039	1.1847e-05	0.000237695
Nudt16	432.478	-0.589896	0.134727	-4.37846	1.19519e-05	0.000239561
Gsta1	242.825	0.753132	0.172041	4.37763	1.19974e-05	0.000240056
BC147527	38.4263	2.26807	0.51811	4.37758	1.20004e-05	0.000240056
Alyref	11153.4	0.396974	0.0906981	4.37688	1.20393e-05	0.000240594
Gm15675	76.6149	-1.56299	0.357136	-4.37645	1.20626e-05	0.000240821
Tmsb10	30497.5	-0.392893	0.0897802	-4.37617	1.20782e-05	0.000240895
Itfg2	1936.89	0.518615	0.118545	4.37483	1.21525e-05	0.000242135
Hspa14	7603.2	0.287938	0.0658628	4.37178	1.23238e-05	0.000245306
Pitpnb	14336.3	0.32338	0.0739884	4.37069	1.23857e-05	0.000246294
Snip1	5137.02	0.411916	0.0942982	4.36822	1.25261e-05	0.00024884
Tns1	651.853	-1.057	0.242049	-4.36687	1.26038e-05	0.000250136
Hnrnpab	51787	0.305049	0.0698649	4.36628	1.26383e-05	0.000250575
Prpf4	6823.06	0.244979	0.0561186	4.36538	1.26899e-05	0.00025135
Haus1	1788.31	0.419474	0.0961056	4.36472	1.27287e-05	0.00025187
Rad17	5067.68	0.267858	0.0614002	4.3625	1.28587e-05	0.000254194
Tmem176b	4345.62	-0.877145	0.201176	-4.3601	1.30005e-05	0.000256744
Sdcbp	25768.9	-0.20041	0.0459668	-4.35988	1.30136e-05	0.000256751
Fbxo42	11272	0.28414	0.0651923	4.35849	1.30964e-05	0.000258131
Nedd1	5361.84	0.342663	0.0786257	4.35815	1.31165e-05	0.000258274
Adamts10	106.683	-1.22729	0.281631	-4.35781	1.31371e-05	0.000258426
Rhof	1332.9	0.900462	0.206681	4.35676	1.32001e-05	0.000259413
Cenph	1146.21	0.556967	0.127851	4.35636	1.3224e-05	0.00025963
Pik3r1	4059.87	-0.330808	0.0759431	-4.35599	1.32466e-05	0.000259819
Ddx31	3364.47	0.294874	0.0677271	4.35385	1.33765e-05	0.000262111
Cdc25c	1246.22	0.756892	0.173855	4.35358	1.3393e-05	0.00026218
Msrb2	132.059	-0.740332	0.170065	-4.35323	1.34145e-05	0.000262345
Eps8l2	17100.1	-0.318204	0.0731078	-4.35253	1.34577e-05	0.000262852
Plcxd1	2611.97	0.562556	0.129252	4.35238	1.34665e-05	0.000262852
Bspry	6507.77	0.375075	0.0861832	4.35207	1.34858e-05	0.000262973
Prx	571.524	0.623211	0.143209	4.35175	1.35053e-05	0.000263098
Jph2	383.597	-0.826081	0.189879	-4.35056	1.35792e-05	0.000264283
Nanos1	1128.06	0.555527	0.127709	4.34993	1.36183e-05	0.000264787
Rpp30	3467.45	0.4306	0.0990197	4.34863	1.36988e-05	0.000266096
Vipr1	305.58	-0.87589	0.201483	-4.34721	1.37879e-05	0.000267567
Stk38	10374.2	-0.283974	0.0653554	-4.34507	1.39232e-05	0.000269673
Foxc2	624.61	0.933715	0.214887	4.34514	1.39188e-05	0.000269673
Gm5724	36.0171	-1.91101	0.439915	-4.34405	1.39879e-05	0.000270666
Ncapg	4226.49	0.748285	0.172301	4.34289	1.40619e-05	0.000271576
Rbbp5	8225.35	0.316301	0.0728294	4.34305	1.4052e-05	0.000271576
Msl3	5537.49	0.316018	0.0728297	4.33913	1.43045e-05	0.000275997
Glo1	11342.3	-0.325501	0.0750249	-4.33857	1.43411e-05	0.000276438
Fgf16	26.759	1.54797	0.356823	4.33819	1.43664e-05	0.000276659
Col16a1	772.225	-0.749312	0.172737	-4.33787	1.43871e-05	0.000276794
Tslp	25136.1	1.54439	0.356093	4.33705	1.44408e-05	0.000277562
Calu	53938.6	0.176142	0.0406218	4.33614	1.45009e-05	0.000278289
Srp54b	2885.11	0.232155	0.0535406	4.33605	1.45063e-05	0.000278289
Casp3	2470.22	-0.486153	0.112129	-4.33567	1.45317e-05	0.000278359
Mrps26	4858.17	0.342496	0.0789965	4.33558	1.45377e-05	0.000278359
Sphk2	13331.9	0.411865	0.0950661	4.33241	1.47489e-05	0.000282136
S100a10	70405.7	-0.469446	0.108367	-4.332	1.47763e-05	0.000282392
Tdg	9608.77	0.2944	0.0679793	4.33074	1.48612e-05	0.000283725
Aox1	62.4326	-1.50758	0.348128	-4.33054	1.48743e-05	0.000283725
Cenpo	1436.94	0.409581	0.0946035	4.32945	1.49482e-05	0.000284864
Dsg1b	33635.3	0.822286	0.190058	4.3265	1.51497e-05	0.000288431
Nr2f2	5161.55	0.538741	0.12453	4.32619	1.51712e-05	0.000288569
Bmp1	8373.79	-0.565836	0.13087	-4.32365	1.53469e-05	0.000291634
Hdgfrp3	5583.56	0.510987	0.11823	4.32199	1.54628e-05	0.00029356
Ovol1	12951.6	0.507741	0.117502	4.32113	1.55234e-05	0.000294432
Serpinb6a	17519.7	-0.341837	0.079144	-4.31918	1.56609e-05	0.00029676
Fam160b2	7889.04	-0.26885	0.0622626	-4.318	1.57451e-05	0.000298075
Teddm3	667.413	1.12826	0.261341	4.31722	1.58009e-05	0.000298851
Racgap1	10456.7	0.619036	0.143418	4.31631	1.58658e-05	0.000299797
Tes	7472.11	-0.481982	0.111684	-4.31559	1.59179e-05	0.000300499
Cactin	9330.89	0.370615	0.0858881	4.31509	1.59536e-05	0.000300891
Dbn1	2181.73	-0.671284	0.155679	-4.31198	1.61798e-05	0.000304871
Ect2	9602.65	0.650931	0.150988	4.31114	1.62413e-05	0.000305744
Rsl1d1	24214.2	0.245163	0.0569198	4.30716	1.65364e-05	0.000310718
Olig1	194.691	0.954535	0.221608	4.30731	1.65255e-05	0.000310718
Hmgcs2	74.0736	-1.06428	0.247202	-4.30531	1.66751e-05	0.000313032
Gm5543	25.1416	2.50783	0.582998	4.30161	1.69564e-05	0.000318015
Xrcc2	973.021	0.65078	0.151303	4.30118	1.69892e-05	0.000318039
Lrrc47	11906.5	0.342975	0.0797368	4.30134	1.6977e-05	0.000318039
Rnaseh2a	4672.99	0.347349	0.0807832	4.29977	1.70975e-05	0.000319767
Unc5b	5673.03	0.735969	0.17118	4.29939	1.71268e-05	0.000320018
Tceal8	4409.04	-0.385352	0.0896432	-4.29873	1.71776e-05	0.000320669
Rai2	41.9316	-1.78518	0.415312	-4.2984	1.72034e-05	0.000320853
Anapc2	16150.4	-0.29026	0.0675566	-4.29655	1.7348e-05	0.000323251
Il10rb	3156.22	-0.26332	0.0612922	-4.29615	1.73792e-05	0.000323533
2410016O06Rik	3195.82	0.489478	0.113954	4.29539	1.74386e-05	0.000324339
Fam72a	430.661	0.586082	0.136459	4.29493	1.74749e-05	0.000324713
Piga	3819.34	0.444595	0.103576	4.29246	1.76707e-05	0.000327747
H2-Eb1	161.463	-0.967226	0.225328	-4.29253	1.76649e-05	0.000327747
Map2	1667.52	0.958032	0.223234	4.2916	1.77388e-05	0.000328405
Mtmr11	964.809	-0.3618	0.0843019	-4.29172	1.77297e-05	0.000328405
Gpatch4	3928.69	0.409381	0.0954076	4.29086	1.77982e-05	0.000329202
Ssb	21847	0.272568	0.0635326	4.2902	1.7851e-05	0.000329874
Rdh13	5069.33	0.344586	0.0803477	4.28869	1.79732e-05	0.000331524
Gldc	332.136	0.838762	0.19557	4.28881	1.79636e-05	0.000331524
Ctsh	18426.9	-0.371897	0.0867307	-4.28795	1.80332e-05	0.000332325
Romo1	3870.19	-0.32626	0.0760954	-4.28752	1.80682e-05	0.000332667
Lrrfip2	13250.4	0.299621	0.0698913	4.28696	1.81134e-05	0.000333194
Sned1	840.394	-0.89472	0.208788	-4.2853	1.82492e-05	0.000335386
Mrps21	3536.21	-0.366562	0.0856165	-4.28144	1.8569e-05	0.00034095
Wbscr22	5107.42	0.235548	0.0550597	4.27805	1.88535e-05	0.00034586
Klhdc10	10678.8	0.211517	0.049457	4.27678	1.89612e-05	0.000347203
Dact2	4285.17	-0.390502	0.0913065	-4.27683	1.89576e-05	0.000347203
Dhh	360.256	-0.591568	0.138343	-4.2761	1.90198e-05	0.000347959
Zcchc10	2726.14	0.357624	0.0836962	4.27288	1.9296e-05	0.000352691
Cd81	45438.8	-0.408666	0.0956782	-4.27126	1.94373e-05	0.000354951
Nipal4	24679.4	0.378125	0.0885437	4.27049	1.95043e-05	0.000355852
Lman1	12620.6	0.219664	0.0514459	4.2698	1.95651e-05	0.000356638
Vps72	9234.81	0.281912	0.0661921	4.259	2.05344e-05	0.000373967
Ppie	2198.79	0.300268	0.0705095	4.25855	2.05759e-05	0.000374047
Ttyh2	460.865	-0.450291	0.105737	-4.25859	2.05721e-05	0.000374047
Ttk	2634.45	0.766219	0.179935	4.2583	2.05983e-05	0.000374116
H3f3b	56172.6	0.323349	0.0759424	4.25782	2.06433e-05	0.000374595
Stard8	1252.91	-0.809512	0.19015	-4.25722	2.0698e-05	0.000375101
Bcdin3d	679.531	0.412627	0.0969266	4.25711	2.07085e-05	0.000375101
Ly6c1	2848.2	0.589293	0.138441	4.25664	2.07527e-05	0.000375563
Prpf18	6425.68	0.328423	0.0772041	4.25396	2.10023e-05	0.00037974
4930402H24Rik	1269.68	-0.827292	0.194519	-4.25302	2.10903e-05	0.000380989
Mdm1	637.436	0.313015	0.0736586	4.24953	2.14215e-05	0.000386624
Stxbp1	1245.15	-0.932042	0.219473	-4.24674	2.16908e-05	0.000390215
Sf3a3	10205.6	0.342946	0.0807566	4.24666	2.1698e-05	0.000390215
Ttc28	413.454	-0.872792	0.205524	-4.24666	2.16977e-05	0.000390215
Ucn2	78.0713	-1.23386	0.29054	-4.24677	2.1687e-05	0.000390215
Isy1	1587.64	0.290374	0.068414	4.24437	2.19212e-05	0.000393877
Nek3	323.084	-0.38727	0.0912619	-4.2435	2.20058e-05	0.000395045
Pnkp	5919.93	0.320557	0.0755464	4.24317	2.20382e-05	0.000395274
Pbk	2539.83	0.812778	0.191595	4.24217	2.21368e-05	0.000396689
Fzd4	227.526	0.461592	0.10885	4.24062	2.22908e-05	0.000399093
Cyp2b10	16659	1.14004	0.268854	4.24036	2.23166e-05	0.0003992
1600012H06Rik	2867.83	-0.253927	0.0598872	-4.24009	2.23434e-05	0.000399323
Tmem202	113.015	-0.844004	0.199102	-4.23906	2.24462e-05	0.000400805
Dennd4a	5535.58	0.677282	0.159795	4.23844	2.25083e-05	0.000401557
Gm37893	81.0009	-1.40406	0.331324	-4.23772	2.258e-05	0.000402479
Fhl2	20811.3	0.306484	0.072367	4.23513	2.2842e-05	0.00040679
Cdk5	2820.54	-0.321774	0.0759858	-4.23466	2.28893e-05	0.000407272
Tmem181a	8581.07	0.215329	0.0508591	4.23384	2.29735e-05	0.000408409
2010107E04Rik	4219.64	-0.307248	0.0725892	-4.23269	2.30915e-05	0.000410144
Dbt	3760.88	0.524316	0.123907	4.23152	2.32115e-05	0.000411912
Bmp2k	10218.4	0.288079	0.0680873	4.23103	2.32627e-05	0.000412456
Snx5	22616.6	0.330465	0.0781323	4.22955	2.34159e-05	0.000414443
Kank3	1022.1	-0.66446	0.157099	-4.22957	2.34142e-05	0.000414443
Nme6	1813.55	0.419904	0.099289	4.22911	2.34616e-05	0.000414523
Apmap	3026.05	0.33432	0.0790505	4.2292	2.34523e-05	0.000414523
Ikbkg	7458.54	-0.234121	0.0553686	-4.22842	2.35343e-05	0.000415443
Tab2	33173.2	0.244748	0.0578856	4.22814	2.35636e-05	0.000415596
Oxnad1	2242.26	0.328466	0.0777075	4.22696	2.36872e-05	0.000417409
Nsdhl	7086.58	-0.684259	0.161942	-4.22533	2.38594e-05	0.000419709
Carm1	13777.5	0.251547	0.0595329	4.22535	2.38571e-05	0.000419709
Glipr1	92.32	-1.23168	0.29158	-4.22414	2.3985e-05	0.000421549
Ccdc166	576.734	0.48596	0.115072	4.2231	2.4096e-05	0.000423131
Cenpk	635.607	0.737369	0.174618	4.22276	2.41324e-05	0.000423401
Garnl3	549.711	-0.852813	0.201999	-4.22187	2.42284e-05	0.000424715
Mettl21a	1025.39	-0.309367	0.0732882	-4.22124	2.42961e-05	0.00042553
Clock	21189.8	0.345978	0.0819758	4.22049	2.43777e-05	0.000426589
Thrb	299.683	-0.648476	0.15377	-4.21719	2.47366e-05	0.000432493
Yif1b	4055.06	0.368956	0.0875157	4.21588	2.48807e-05	0.000434635
Anp32e	12399.7	0.446282	0.105878	4.21504	2.49735e-05	0.000435649
Coa7	1185.27	0.445016	0.10558	4.21496	2.49821e-05	0.000435649
Tial1	8813.24	0.193264	0.0458657	4.21369	2.51233e-05	0.000437732
Srpk1	19026	0.214054	0.0508026	4.21344	2.5151e-05	0.000437836
Tmem125	5668.01	0.402683	0.0955767	4.21319	2.51785e-05	0.000437936
Pcdhb22	54.2099	-1.14396	0.271546	-4.21279	2.52239e-05	0.000438347
Slc25a45	500.839	-0.448505	0.106479	-4.21215	2.52954e-05	0.000438843
Itm2c	11426.9	-0.367233	0.0871844	-4.21214	2.52961e-05	0.000438843
D13Ertd608e	26.9957	2.35159	0.558602	4.20978	2.55625e-05	0.000443083
Gm21887	282.363	-1.90425	0.452364	-4.20956	2.55868e-05	0.000443122
Bop1	14097.2	0.402331	0.0956287	4.20722	2.58531e-05	0.00044735
Uimc1	4156.26	0.240828	0.0572513	4.20651	2.59345e-05	0.000448372
Lysmd2	761.772	0.441317	0.10499	4.20344	2.62891e-05	0.000454113
St8sia2	112.324	-1.41907	0.337663	-4.20261	2.6386e-05	0.000455396
mt-Nd5	86633.3	-0.667428	0.158858	-4.20141	2.65262e-05	0.000457423
Cenpe	8158.67	0.776498	0.18483	4.20116	2.65555e-05	0.000457537
3110009E18Rik	76.9299	0.659067	0.1569	4.20055	2.66269e-05	0.000457983
Tyro3	14994.1	0.387124	0.0921594	4.20059	2.66218e-05	0.000457983
Mrpl2	5083.83	0.299611	0.0713313	4.20028	2.6659e-05	0.000458137
Aga	3447.01	-0.535539	0.127507	-4.20009	2.66814e-05	0.000458137
Mrpl24	4162.91	0.308962	0.0735793	4.19903	2.68055e-05	0.000459876
Gm26532	176.705	-1.01933	0.242803	-4.1982	2.69041e-05	0.000461175
Fhod3	128.545	-0.743842	0.177248	-4.19663	2.70917e-05	0.0004636
Gtpbp1	8119.9	0.324243	0.0772593	4.19682	2.70691e-05	0.0004636
Trmt10b	1125.07	0.257524	0.0613723	4.19609	2.71562e-05	0.000464309
Scd2	145033	-0.771559	0.183921	-4.19507	2.72793e-05	0.000466018
Qtrt1	2190.15	0.428299	0.102151	4.1928	2.75533e-05	0.000470299
Entpd7	1063.01	-0.418228	0.0997763	-4.19166	2.76926e-05	0.000472277
Alox5	140.631	-1.56055	0.372338	-4.19123	2.77452e-05	0.000472582
Tdpoz4	20.7854	2.12513	0.507055	4.19112	2.77575e-05	0.000472582
Gm28913	33.452	-2.39016	0.570376	-4.1905	2.7834e-05	0.000473483
Nprl2	2837.81	0.272859	0.0651288	4.18952	2.79542e-05	0.000475127
Snrpa	10378	0.409006	0.0976327	4.18923	2.79902e-05	0.000475337
Blzf1	10172.3	0.21962	0.0524352	4.1884	2.80927e-05	0.000476676
Birc3	2294.34	-0.668243	0.159554	-4.1882	2.8118e-05	0.000476703
Desi1	16444.4	0.294953	0.0704477	4.18684	2.82866e-05	0.000478361
Akirin2	16447.5	0.301369	0.0719737	4.18721	2.82403e-05	0.000478361
Rad23b	74303.2	0.295138	0.0704918	4.18684	2.82871e-05	0.000478361
Col5a2	438.219	-0.844623	0.201766	-4.18615	2.83731e-05	0.000479413
Lrr1	304.037	0.773498	0.18488	4.18379	2.86694e-05	0.000484012
Hk1	21961.6	-0.398015	0.0951404	-4.18345	2.87116e-05	0.000484319
Ccl9	19.1315	-1.47983	0.353836	-4.18225	2.88634e-05	0.000486471
Sde2	10646.2	0.357015	0.0853884	4.18107	2.90135e-05	0.000488593
Adgrf2	2045.74	0.610997	0.146248	4.17781	2.9433e-05	0.000495243
Wdr92	3320.05	0.532093	0.12737	4.17752	2.94702e-05	0.000495454
Rrs1	12594.5	0.490923	0.117578	4.17531	2.97583e-05	0.000499879
Fibcd1	51.5975	0.820919	0.196624	4.17507	2.97891e-05	0.00049998
Ccdc43	6615.04	0.335677	0.0804123	4.17445	2.98712e-05	0.000500941
Lpcat3	8432.95	-0.334454	0.0801348	-4.17364	2.99767e-05	0.000502291
Supv3l1	4648.32	0.321	0.0769196	4.17319	3.0037e-05	0.000502882
Tnfrsf19	390.086	1.19849	0.28742	4.16983	3.04822e-05	0.000509913
Nfyb	4167.35	0.437093	0.104832	4.16946	3.05319e-05	0.000510319
Dlx3	1747.67	0.521536	0.125094	4.16917	3.05714e-05	0.000510556
Foxj3	13186.3	0.360801	0.0865993	4.16633	3.0954e-05	0.000516515
Rgs5	29.8051	-1.67303	0.401633	-4.16558	3.10561e-05	0.000517545
Dsc1	15006.2	1.38201	0.331776	4.1655	3.10671e-05	0.000517545
Krtcap2	8626.33	0.550148	0.132162	4.16267	3.14546e-05	0.000523566
Ces2f	3000.3	-0.686184	0.164855	-4.16236	3.14977e-05	0.000523851
Naf1	9014.5	0.452964	0.10884	4.16174	3.15828e-05	0.0005244
Gm44274	215.912	-0.625839	0.150374	-4.16188	3.15641e-05	0.0005244
Dysf	758.061	-0.893234	0.214721	-4.15997	3.18293e-05	0.000528056
Flrt1	357.009	-0.920315	0.221275	-4.15914	3.19451e-05	0.000529541
Tom1l1	11995	0.301986	0.0726226	4.1583	3.20631e-05	0.00053106
Tmem154	8031.01	0.402411	0.0967783	4.15808	3.20941e-05	0.000531136
Spon2	248.159	-0.800734	0.192649	-4.15645	3.23232e-05	0.000534487
Mta2	35687.7	0.269596	0.064867	4.15614	3.23671e-05	0.000534775
Gpr149	275.421	-0.948113	0.228147	-4.15571	3.24279e-05	0.000535339
Kpna2	24040.6	0.258921	0.0623985	4.14948	3.33235e-05	0.000549611
Atg9b	21367.5	-0.937361	0.225907	-4.14932	3.3347e-05	0.000549611
Olfr376	12.8593	4.63062	1.11668	4.14676	3.37209e-05	0.000555319
Fanci	838.911	0.662159	0.159693	4.14645	3.37673e-05	0.000555629
Tfpt	1736.71	0.325386	0.0784807	4.14606	3.38246e-05	0.000556116
Rrp1b	6976.63	0.313041	0.0755146	4.14544	3.39156e-05	0.000557157
Zfp467	536.404	-0.718979	0.173471	-4.14467	3.40299e-05	0.000558579
Ska3	2582.01	0.553951	0.133677	4.14396	3.41363e-05	0.000559868
Kpnb1	98545.2	0.22978	0.0554549	4.14354	3.41983e-05	0.000559973
Wdr12	5049.39	0.304707	0.0735376	4.14356	3.41953e-05	0.000559973
Cdc42se2	9167.67	0.320123	0.0772863	4.14204	3.4423e-05	0.000563195
Ppil4	7696.49	0.356371	0.0860618	4.14087	3.4599e-05	0.000565613
Dtx3	2760.66	-0.391809	0.0946652	-4.13889	3.48994e-05	0.000570061
Gm6548	1135.09	-0.398455	0.0962843	-4.13831	3.49868e-05	0.000571026
Tenm4	4533.22	0.823299	0.199032	4.13651	3.52626e-05	0.00057506
Pla1a	150.996	-0.908946	0.219788	-4.13555	3.54105e-05	0.000577005
Lacc1	1208.74	-0.766594	0.185396	-4.1349	3.55103e-05	0.000578162
Uspl1	5294.23	0.28413	0.0687382	4.13351	3.5726e-05	0.000581204
Sval2	16.0478	-1.4018	0.339197	-4.13271	3.58513e-05	0.000582579
Nudt9	5474.34	0.29207	0.0706756	4.13254	3.58771e-05	0.000582579
Pard6g	20111.2	-0.325106	0.0786722	-4.13241	3.58973e-05	0.000582579
Wdr33	12093.4	0.278118	0.0673119	4.13178	3.59969e-05	0.000583725
Ddx55	2386.33	0.224622	0.0543704	4.13132	3.60679e-05	0.000584404
Exosc7	3406.86	0.29324	0.0709991	4.1302	3.62449e-05	0.0005868
Pkn1	2216.65	-0.420897	0.101914	-4.12993	3.62871e-05	0.000587011
Pnrc2	13794.9	0.466445	0.112961	4.12927	3.63913e-05	0.000588223
Pfdn2	5628.27	0.331625	0.0803293	4.12831	3.65431e-05	0.000590204
Rqcd1	13094	0.274423	0.0664817	4.1278	3.66254e-05	0.000591058
Usp17lc	64.1288	1.79483	0.434871	4.12728	3.67082e-05	0.000591919
Scn4b	61.124	-1.58667	0.384489	-4.12668	3.68035e-05	0.000592981
Tctn2	992.843	-0.469668	0.113818	-4.12648	3.68361e-05	0.000593032
Bora	2294.38	0.444211	0.107666	4.12583	3.69397e-05	0.000593749
Fbxo18	6637.44	-0.21976	0.0532626	-4.12597	3.69173e-05	0.000593749
Ecsit	2321	0.383318	0.0929327	4.12469	3.71241e-05	0.000596237
Cep68	4153.9	0.28048	0.0680437	4.12206	3.75505e-05	0.000602236
Dnajc25	1770.94	0.271076	0.0657631	4.12201	3.75574e-05	0.000602236
Rell1	21118.1	0.233276	0.0565967	4.12173	3.76033e-05	0.000602492
Tmub2	4036.71	-0.212165	0.0514806	-4.12125	3.76818e-05	0.000603268
Tcn2	5047.61	-0.42641	0.103512	-4.11943	3.79804e-05	0.000607566
Plppr3	141.439	-0.814158	0.197832	-4.11539	3.86524e-05	0.000617824
Ppbp	816.272	-2.44846	0.595087	-4.11446	3.88083e-05	0.000619824
Klk12	1682.98	0.887139	0.215625	4.11426	3.88424e-05	0.000619877
Enoph1	4504.74	0.428796	0.104244	4.1134	3.89882e-05	0.000620745
Maml1	15497.7	0.383027	0.0931113	4.11365	3.8946e-05	0.000620745
Snrnp40	6277.87	0.35702	0.0867946	4.11339	3.89894e-05	0.000620745
C1qtnf1	245.765	-0.853202	0.207463	-4.11255	3.91315e-05	0.000622025
Tmco3	4387.88	-0.283954	0.0690446	-4.11262	3.91199e-05	0.000622025
Xpo5	17341.6	0.258593	0.0628928	4.11165	3.92845e-05	0.000623964
Gart	14604.7	0.294163	0.0715555	4.11097	3.94e-05	0.000625304
Alox12e	49.9074	1.36218	0.33141	4.11025	3.95229e-05	0.00062676
Ngf	1231.48	0.622444	0.151451	4.10987	3.95876e-05	0.000627058
Mis18bp1	1941.84	0.557766	0.135717	4.10978	3.9604e-05	0.000627058
Gm15674	23.6423	-2.18105	0.530848	-4.10862	3.98027e-05	0.000629709
Ccdc94	1166.73	0.359883	0.0876003	4.10823	3.987e-05	0.000630278
Camsap1	21283.6	0.281385	0.0685197	4.10663	4.01473e-05	0.000634164
D330020A13Rik	159.062	0.679774	0.165657	4.10351	4.06925e-05	0.000642272
Brip1	2149.03	0.841232	0.205151	4.10055	4.12169e-05	0.000649529
Mfsd6	19945.4	0.334742	0.0816307	4.10069	4.11918e-05	0.000649529
Sec16b	45.5606	-1.75985	0.429421	-4.09819	4.16395e-05	0.000655163
Gm12037	59.572	1.03099	0.251562	4.09836	4.16093e-05	0.000655163
Urb2	6471.7	0.308848	0.0753795	4.09724	4.18109e-05	0.000657346
Impdh2	22484.5	0.374374	0.0913911	4.0964	4.19622e-05	0.00065921
mt-Nd6	17830	-0.72773	0.17774	-4.09435	4.23356e-05	0.000664556
Snapc3	1662.75	-0.38577	0.0942616	-4.09255	4.26664e-05	0.000668829
Afg3l1	11888.5	0.227396	0.055564	4.0925	4.26742e-05	0.000668829
Zeb2	40.6735	-1.39966	0.342312	-4.08884	4.33537e-05	0.000678949
Pigo	4836.64	0.307514	0.07522	4.08819	4.34756e-05	0.000680328
Cpsf3l	7382.91	0.24088	0.0589245	4.08794	4.35214e-05	0.000680378
Atp5k	3032.41	-0.342222	0.0837176	-4.08781	4.35464e-05	0.000680378
S100a4	12.7472	-1.83873	0.450168	-4.08454	4.41635e-05	0.000689486
Ppfibp1	30455.8	0.319147	0.0781619	4.08315	4.44294e-05	0.000693098
Kif22	4022.35	0.645444	0.15813	4.08173	4.4701e-05	0.000696796
Bmp3	105.465	0.9633	0.236049	4.08094	4.48546e-05	0.000698649
Thsd7a	29.8285	-0.876879	0.214883	-4.08073	4.48952e-05	0.00069874
Mapk13	19818.6	-0.323075	0.0791807	-4.08022	4.49925e-05	0.000699714
Zdhhc12	1336.83	-0.480863	0.117894	-4.07879	4.52715e-05	0.000702424
Nacc2	1749.94	-0.44245	0.108473	-4.07888	4.52532e-05	0.000702424
Ift172	3325.71	0.479504	0.117554	4.079	4.52302e-05	0.000702424
Bach2	144.984	0.781526	0.19165	4.07789	4.54468e-05	0.000704601
Tmem246	346.878	-0.383768	0.0941154	-4.07764	4.54959e-05	0.000704819
Cdk13	16855.8	0.279914	0.0686605	4.07679	4.56626e-05	0.000706857
Srsf7	7968.95	0.369995	0.0907732	4.07604	4.58089e-05	0.000708472
Nup54	8760.75	0.334163	0.0819851	4.0759	4.58374e-05	0.000708472
Gm20045	86.6087	-1.30225	0.319565	-4.07509	4.59973e-05	0.000710398
Tnfaip2	15868.2	0.366302	0.0899394	4.07276	4.64584e-05	0.00071697
Cyba	186.934	-1.04253	0.256005	-4.07229	4.6553e-05	0.000717461
Avpi1	18327.5	0.470273	0.115482	4.07225	4.65615e-05	0.000717461
Ipo13	14434.6	0.246526	0.0605464	4.07169	4.66725e-05	0.000718207
Sorl1	2990.3	-0.688015	0.168977	-4.07165	4.66813e-05	0.000718207
Zyg11b	14720.9	0.44029	0.108144	4.07134	4.6743e-05	0.000718606
3110082I17Rik	1901.7	0.507025	0.124628	4.06829	4.73588e-05	0.000727517
Nudt4	25899.4	0.373563	0.0918411	4.0675	4.75211e-05	0.000728929
Gm29237	25.5412	-1.27696	0.313944	-4.06749	4.75231e-05	0.000728929
Tmem43	34736.6	-0.340009	0.0836022	-4.06699	4.76249e-05	0.000729934
Llph	3302.22	0.428764	0.105536	4.06273	4.85013e-05	0.0007428
Snrpa1	6163.15	0.366495	0.0902193	4.06227	4.85973e-05	0.000743705
Rdx	33082.9	0.23927	0.0589069	4.06183	4.869e-05	0.000744558
Aunip	738.068	0.729251	0.179563	4.06127	4.88074e-05	0.000745786
Fancd2	1694.99	0.788132	0.194105	4.06035	4.90002e-05	0.000747777
5930403N24Rik	936.481	0.73862	0.181913	4.06029	4.9012e-05	0.000747777
Ptp4a2	62001.6	0.276992	0.0682239	4.06005	4.9063e-05	0.000747987
AF067063	17.6593	3.20887	0.790658	4.05848	4.93934e-05	0.000752455
Srsf10	12357.3	0.236114	0.0581805	4.0583	4.94311e-05	0.00075246
Slc25a20	2364.3	-0.315794	0.077858	-4.05602	4.99162e-05	0.00075927
Smg9	4507.3	0.228804	0.0564256	4.05497	5.01418e-05	0.00076155
Brd7	11794.9	0.202381	0.0499078	4.05509	5.01146e-05	0.00076155
Cdc25b	10467.6	0.676841	0.166933	4.05457	5.02264e-05	0.00076226
Zfp110	7971.67	0.313815	0.0774218	4.05332	5.04964e-05	0.00076578
Troap	1206.87	0.646072	0.159486	4.05097	5.10058e-05	0.000772923
Ttc37	11775	0.323298	0.0798551	4.04855	5.15354e-05	0.000779773
Dnajc11	11860.6	0.187707	0.0463634	4.04859	5.15261e-05	0.000779773
Pcyt2	7419.12	-0.462262	0.114244	-4.04628	5.20389e-05	0.000786799
Glul	5533.61	-0.665582	0.164523	-4.04552	5.22068e-05	0.000788746
Fam217b	740.095	0.31538	0.0779731	4.04472	5.2385e-05	0.000790844
Leprotl1	21638.2	0.564121	0.139478	4.04453	5.24276e-05	0.000790894
Kpna4	36482.6	0.268695	0.0664613	4.04288	5.27988e-05	0.000795897
A230103J11Rik	46.7568	-1.07804	0.266705	-4.04207	5.29818e-05	0.000798059
Tmprss11g	103.579	-1.00658	0.249273	-4.03807	5.38931e-05	0.000811178
Tgfb2	1382.93	-1.00394	0.248688	-4.03692	5.41571e-05	0.000814543
Mapk15	323.77	-0.876714	0.217282	-4.03492	5.4622e-05	0.000820921
S100a3	251.391	-0.616123	0.152723	-4.03425	5.47775e-05	0.000822114
Eno1	100480	-0.351955	0.0872423	-4.03422	5.47831e-05	0.000822114
Mcrs1	3387.41	0.287431	0.0712716	4.0329	5.50922e-05	0.000826137
Trim12c	566.034	-0.611469	0.151663	-4.03176	5.53607e-05	0.000829544
Rbm26	9290.16	0.2232	0.0553949	4.02926	5.59535e-05	0.00083656
Col1a2	31.2138	-2.97406	0.738057	-4.02957	5.5878e-05	0.00083656
Spata2	6796.6	0.368513	0.0914588	4.02928	5.59476e-05	0.00083656
Hspa4	73807.1	0.197657	0.0490585	4.029	5.60137e-05	0.000836693
Taf1a	1281.43	0.335456	0.083263	4.02887	5.60457e-05	0.000836693
Hells	6384.37	0.351324	0.0872308	4.02753	5.63664e-05	0.000840629
Melk	3780.04	0.613965	0.152446	4.02742	5.63928e-05	0.000840629
Map3k12	1114.91	-0.559268	0.138904	-4.02629	5.66647e-05	0.000844056
Mrpl45	10219.7	0.278006	0.0690578	4.0257	5.6805e-05	0.000844896
Tdpoz2	12.2033	3.16251	0.785559	4.02581	5.67805e-05	0.000844896
Ccnb2	5134.05	0.767659	0.19073	4.02486	5.701e-05	0.000847318
Aadacl2	61.7374	1.01886	0.253225	4.02356	5.73259e-05	0.000851385
Crocc2	192.234	-1.05222	0.261607	-4.02214	5.76705e-05	0.000855872
Cutal	229.1	-0.583168	0.145093	-4.01926	5.83812e-05	0.00086578
Gm29008	27.3901	-1.6057	0.399545	-4.01881	5.84924e-05	0.000866791
Rasa4	1191.29	-0.779063	0.193898	-4.01789	5.87215e-05	0.000868267
Polrmt	6446.07	0.367161	0.0913804	4.01794	5.8708e-05	0.000868267
Plekhh3	7731.7	0.28338	0.0705283	4.01796	5.87047e-05	0.000868267
Metrn	101.301	0.600083	0.14936	4.01769	5.87703e-05	0.000868351
Tbc1d20	14262.3	0.304386	0.0757829	4.01655	5.90569e-05	0.000871945
A830080D01Rik	2158.41	0.296441	0.0738633	4.01337	5.98567e-05	0.000883106
Spaca6	962.323	-1.48336	0.369646	-4.01293	5.99706e-05	0.000884138
Pou6f1	580.004	-0.582924	0.145286	-4.01226	6.01411e-05	0.000886003
Tmsb4x	36838.4	-0.441727	0.110106	-4.01183	6.02491e-05	0.000886944
Fbxo11	18016	0.257624	0.064229	4.01102	6.04566e-05	0.000888699
Cpn1	366.806	0.662372	0.165135	4.01108	6.04408e-05	0.000888699
Hgh1	2501.51	0.391469	0.0976155	4.01032	6.06374e-05	0.000890056
Aldh1a1	228.702	-0.867654	0.21635	-4.01042	6.06119e-05	0.000890056
Pisd	2379.34	0.382948	0.0954979	4.01001	6.07153e-05	0.00089055
Dsc2	100765	0.384683	0.0959481	4.00929	6.09024e-05	0.000892643
Smndc1	12475.1	0.270949	0.0675864	4.00893	6.09952e-05	0.000893353
Stac2	1640.34	0.668757	0.167024	4.00394	6.22951e-05	0.000911175
Fam83f	4469.96	-0.20438	0.0510451	-4.00392	6.23026e-05	0.000911175
Pygb	8915.84	-0.562325	0.140491	-4.00258	6.26549e-05	0.000915663
Gata4	182.658	0.918367	0.229506	4.00149	6.29436e-05	0.000918062
1700009N14Rik	56.7758	-0.915276	0.228728	-4.00159	6.29186e-05	0.000918062
Nek1	3663.98	0.456287	0.11403	4.00145	6.2956e-05	0.000918062
Rab32	7697.91	-0.818862	0.204678	-4.00074	6.31443e-05	0.000918147
Hmces	2901.45	0.354704	0.0886566	4.00088	6.31078e-05	0.000918147
5930412G12Rik	241.972	0.91661	0.229104	4.00084	6.31167e-05	0.000918147
Gm5435	12.0243	3.07889	0.76956	4.00084	6.31174e-05	0.000918147
Dct	352.277	-1.486	0.371478	-4.00023	6.32819e-05	0.000919483
Mpzl3	32628.5	0.242686	0.0607359	3.99576	6.44878e-05	0.00093633
Lsg1	9501.11	0.344855	0.0863108	3.9955	6.45572e-05	0.000936613
Prmt3	3880.7	0.431483	0.107997	3.99534	6.46004e-05	0.000936613
Champ1	6865.68	0.289494	0.0724659	3.9949	6.47225e-05	0.000937708
3010026O09Rik	153.993	0.536884	0.134473	3.99252	6.5376e-05	0.000946494
Yars	29499	0.525373	0.131612	3.99183	6.55655e-05	0.000948555
Jak3	205.981	-0.760279	0.190513	-3.99069	6.58812e-05	0.000952438
Clspn	4309.27	0.67571	0.16935	3.99003	6.6065e-05	0.000954409
Eif3d	15834.5	0.313321	0.0786062	3.98596	6.72083e-05	0.00097023
Rabep2	1600.5	-0.463409	0.116283	-3.9852	6.74226e-05	0.000972626
Gm36936	82.8231	-1.38527	0.34765	-3.98468	6.75717e-05	0.000974079
Knstrn	2342.77	0.633863	0.159096	3.98417	6.77172e-05	0.000975476
Snap23	4166.83	-0.395843	0.0993799	-3.98313	6.80131e-05	0.000979038
Slc16a9	69.6321	-1.26318	0.317185	-3.98248	6.82e-05	0.000981027
Susd2	2691.41	0.618881	0.155429	3.98176	6.84073e-05	0.000981903
Cenpi	2439.12	0.57779	0.145105	3.98188	6.83736e-05	0.000981903
Parl	6857.36	0.244884	0.0614972	3.98204	6.83258e-05	0.000981903
Xpnpep3	3578.44	0.217008	0.0545082	3.9812	6.85669e-05	0.000983313
Trmt61a	2120.85	0.513172	0.128903	3.98108	6.86032e-05	0.000983313
Prpf3	8941.49	0.338877	0.0851537	3.97959	6.90346e-05	0.000988792
Cnr1	54.8819	-1.24868	0.313858	-3.97848	6.93578e-05	0.000992714
Senp2	18321.6	0.152578	0.0383573	3.97782	6.95499e-05	0.000994757
2610203C20Rik	711.592	-1.75485	0.441187	-3.97756	6.96256e-05	0.000995132
Myo15b	185.603	-0.64495	0.162168	-3.97706	6.97723e-05	0.000996521
Ppargc1b	407.705	0.446172	0.112216	3.976	7.00838e-05	0.00100026
Ube2w	7105.21	0.337856	0.0850135	3.97414	7.06344e-05	0.0010074
6720427I07Rik	128.308	-0.973118	0.244882	-3.97383	7.07265e-05	0.001008
Dnajb4	9986.47	0.383685	0.0965824	3.97262	7.10871e-05	0.00101205
Pex11a	1138.08	0.279011	0.0702349	3.97254	7.11111e-05	0.00101205
Gm16586	284.902	-1.03609	0.261021	-3.96936	7.20647e-05	0.0010249
Col6a3	109.433	-2.68949	0.677786	-3.96805	7.24631e-05	0.00102984
Axin2	1867.78	-0.487891	0.122995	-3.96674	7.28624e-05	0.00103478
Actn4	183444	-0.409048	0.103128	-3.96642	7.29591e-05	0.00103542
Ocln	8240.26	0.318489	0.0803112	3.96568	7.31869e-05	0.00103719
Bud13	2310.5	0.25645	0.0646667	3.96572	7.31761e-05	0.00103719
Cystm1	1737.76	-0.641954	0.161889	-3.9654	7.32729e-05	0.00103768
B230344G16Rik	35.9815	-1.69776	0.42826	-3.96433	7.36034e-05	0.00104163
Asrgl1	1694.12	0.474147	0.119617	3.96389	7.37378e-05	0.0010428
Clca3b	265.171	-1.59298	0.401969	-3.96294	7.40321e-05	0.00104622
Arhgap33	2179.47	0.582601	0.14704	3.9622	7.4261e-05	0.00104842
Rgag4	111.843	-0.876895	0.22132	-3.9621	7.42921e-05	0.00104842
Gpbp1	15561.4	0.289715	0.0731317	3.96156	7.44631e-05	0.0010501
Hcfc1r1	9412.01	-0.37888	0.0956853	-3.95964	7.50626e-05	0.00105781
Vsig10	3301.31	-0.432046	0.10917	-3.95755	7.57228e-05	0.00106637
Rab25	29471.2	0.358282	0.0905802	3.95541	7.64032e-05	0.0010752
Atad2	14879.2	0.387574	0.0979987	3.95489	7.65705e-05	0.00107621
Gpr19	717.496	0.345527	0.0873678	3.95485	7.65816e-05	0.00107621
BC005537	41861.4	0.304085	0.076896	3.9545	7.66957e-05	0.00107675
Itgb6	22887.7	-0.547149	0.138365	-3.9544	7.67273e-05	0.00107675
Lrrc75b	55.3539	-0.885256	0.22393	-3.95328	7.7088e-05	0.00108106
2810025M15Rik	2139.22	0.39103	0.0989356	3.95237	7.73824e-05	0.00108443
Ddrgk1	5261.91	0.261754	0.066236	3.95184	7.7551e-05	0.00108604
Cercam	869.811	-0.696019	0.176173	-3.95077	7.79017e-05	0.00109019
RP24-259P13.2	26.1641	-1.41409	0.358023	-3.94972	7.82427e-05	0.0010942
Chtop	12204.1	0.267775	0.0678069	3.94909	7.84502e-05	0.00109634
Eva1c	862.618	-0.401765	0.101762	-3.9481	7.87752e-05	0.00110012
Pdk2	938.17	-0.358507	0.0908124	-3.94778	7.88803e-05	0.00110082
Ackr3	88.435	-0.975488	0.247164	-3.94672	7.92276e-05	0.0011049
Stmn1	6848.35	0.467959	0.118575	3.94654	7.92903e-05	0.00110501
Gpatch2l	4253.38	0.240775	0.0610201	3.94583	7.95251e-05	0.00110752
Dok2	311.179	-1.00893	0.255743	-3.9451	7.97682e-05	0.00110891
Sh3gl2	922.34	0.822192	0.208412	3.94503	7.97905e-05	0.00110891
Mfge8	22399.8	-0.343926	0.0871768	-3.94515	7.97487e-05	0.00110891
Cast	109287	0.232676	0.0590015	3.94356	8.02796e-05	0.00111494
Polr3c	8316.29	0.259753	0.0658817	3.94271	8.05647e-05	0.00111813
Cdc42ep4	8344.18	-0.235607	0.0597735	-3.94167	8.09165e-05	0.00112154
Ufc1	4346.44	-0.201757	0.0511859	-3.94165	8.09224e-05	0.00112154
Ccdc14	996.895	0.356789	0.0905284	3.94118	8.10822e-05	0.00112299
Plch2	15305.7	-0.307705	0.0780842	-3.94068	8.12519e-05	0.00112402
Lsm14a	26158.8	0.328381	0.083332	3.94063	8.12686e-05	0.00112402
Unc45a	18047.8	0.252586	0.0641411	3.93797	8.21739e-05	0.00113576
Gins1	391.866	0.65588	0.166737	3.93362	8.36755e-05	0.00115572
Cyr61	13899.9	-0.516108	0.131217	-3.93323	8.38134e-05	0.00115683
Ube2g2	16702.5	0.407883	0.103752	3.93131	8.44832e-05	0.00116528
C920025E04Rik	486.963	0.600214	0.152696	3.93078	8.46713e-05	0.00116707
Aph1c	443.559	0.45247	0.115131	3.93006	8.49253e-05	0.00116977
Padi3	373.512	-1.12407	0.286037	-3.92981	8.50129e-05	0.00117018
Tspan17	929.147	-0.459006	0.116812	-3.92944	8.51455e-05	0.0011712
Khdrbs2	47.3421	-1.17022	0.297903	-3.92821	8.5582e-05	0.0011764
Gale	4362.59	-0.478322	0.121774	-3.92794	8.56777e-05	0.00117691
Dph5	1798.5	0.373388	0.0950691	3.92755	8.58157e-05	0.001178
Elp3	6106.03	0.294759	0.0750682	3.92655	8.61717e-05	0.0011816
Senp6	15522.1	0.285135	0.0726233	3.92622	8.62925e-05	0.0011816
Eif1	112338	0.558361	0.142216	3.92616	8.63123e-05	0.0011816
Fmo2	30.1796	-1.34518	0.342615	-3.92622	8.62925e-05	0.0011816
Lockd	130.922	0.824191	0.209977	3.92515	8.66766e-05	0.00118578
Apc2	430.464	-0.925306	0.235813	-3.92389	8.71312e-05	0.00119071
Dld	17029.9	0.259456	0.0661233	3.92382	8.71553e-05	0.00119071
Cbwd1	3429.56	0.293841	0.074919	3.92212	8.77748e-05	0.00119836
Nol12	3026.09	0.328985	0.0838974	3.92128	8.80808e-05	0.00120172
Isoc2a	327.613	-0.38985	0.0994244	-3.92107	8.81583e-05	0.00120196
Actn1	189435	-0.403729	0.102974	-3.9207	8.8292e-05	0.00120216
Gxylt2	25.5361	-1.25813	0.320893	-3.9207	8.82924e-05	0.00120216
Nsun6	939.388	0.310092	0.0791018	3.92017	8.84876e-05	0.00120401
Gm43343	7.11914	-4.73048	1.20682	-3.9198	8.86235e-05	0.00120504
Cul7	2461.28	-0.516286	0.131722	-3.91953	8.87226e-05	0.00120557
Zfp800	4782.33	0.238323	0.0608091	3.9192	8.88441e-05	0.00120641
Nup153	27044.1	0.319688	0.0815978	3.91785	8.93406e-05	0.00121233
Zc3hav1	24194.9	0.360209	0.0919602	3.91701	8.96547e-05	0.00121578
D10Wsu102e	6061.82	0.326177	0.0832777	3.91674	8.9756e-05	0.00121633
Gpc2	24.2401	-1.70234	0.434661	-3.91649	8.98488e-05	0.00121677
Ace	20.5035	-1.40627	0.359145	-3.91561	9.01744e-05	0.00122036
Ripk3	5796.67	0.411862	0.105204	3.91488	9.04485e-05	0.00122302
Cracr2b	463.811	-0.589129	0.150489	-3.91476	9.0493e-05	0.00122302
Hnrnpc	30366.7	0.264837	0.0676803	3.91307	9.1132e-05	0.00123083
Syncrip	23136.2	0.374805	0.0957891	3.91282	9.12253e-05	0.00123127
Sstr2	12.8564	-1.48723	0.380125	-3.91248	9.13521e-05	0.00123215
Cnnm3	2768.96	0.246316	0.0629741	3.9114	9.17642e-05	0.00123688
Hmgb1	15524.4	0.395495	0.101122	3.91108	9.18854e-05	0.00123769
Plbd1	6719.28	0.789096	0.201768	3.91091	9.19494e-05	0.00123772
Gm21742	14.1619	7.0357	1.79972	3.90933	9.25538e-05	0.00124502
Brd4	34730.2	0.235539	0.060262	3.90858	9.28407e-05	0.00124737
Iws1	7779.11	0.312516	0.0799572	3.90855	9.28523e-05	0.00124737
Dclre1a	3408.4	0.315144	0.0806515	3.90748	9.32656e-05	0.00125209
Zdhhc23	549.686	0.532914	0.136412	3.90664	9.35892e-05	0.00125559
Tex261	5888.5	-0.340888	0.0872879	-3.90533	9.40979e-05	0.00126158
Foxp1	5563.97	0.405705	0.103932	3.90355	9.47934e-05	0.00127006
Zfr	23009.7	0.425091	0.10893	3.90242	9.52369e-05	0.0012743
Mknk1	4694.75	0.454068	0.116355	3.90243	9.52309e-05	0.0012743
Nap1l3	127.787	-0.785125	0.201213	-3.90195	9.54199e-05	0.0012759
Bbof1	55.659	0.763787	0.195806	3.90073	9.59036e-05	0.00128152
Tle3	31368.6	0.381766	0.09793	3.89836	9.6848e-05	0.00129328
Tex2	6884	0.284924	0.0731017	3.89764	9.71356e-05	0.0012954
Dmrta2	906.508	0.424737	0.108969	3.89778	9.70804e-05	0.0012954
Cyc1	17660.7	0.342045	0.0877815	3.89655	9.75728e-05	0.00130037
Itpk1	4044.21	0.684289	0.175623	3.89636	9.76511e-05	0.00130055
Lpin1	3461.63	-1.28326	0.329402	-3.89572	9.79062e-05	0.00130308
Ifngr1	5494.12	-0.274765	0.0705754	-3.89321	9.89268e-05	0.00131535
Drg2	10750.9	0.281836	0.0723933	3.89313	9.89587e-05	0.00131535
Txndc12	5218.37	0.382327	0.098224	3.8924	9.92583e-05	0.00131846
Pik3r3	1330.61	-0.680143	0.174796	-3.89106	9.98067e-05	0.00132488
Sema6d	19.5	-2.17692	0.55976	-3.88903	0.000100646	0.00133514
Vars2	4588.39	0.270546	0.0695768	3.88845	0.000100888	0.0013369
Slc16a13	2073.09	-0.704221	0.181109	-3.88839	0.000100912	0.0013369
Utp20	19607.3	0.749582	0.192789	3.88809	0.000101037	0.00133748
Ctu1	1876.71	0.318354	0.0818854	3.8878	0.000101155	0.00133748
Cldn23	3025	0.51238	0.131791	3.88781	0.000101153	0.00133748
Il33	47743.3	0.604143	0.155459	3.88619	0.000101831	0.00134554
Vegfc	17.7826	-1.54486	0.397725	-3.88424	0.000102651	0.00135458
Hnrnpf	18986.6	0.308148	0.0793321	3.88428	0.000102632	0.00135458
Ift46	2430.32	-0.235585	0.0606541	-3.88407	0.000102724	0.00135466
Dlx6os1	82.6847	0.946093	0.243605	3.88372	0.000102871	0.00135571
Slc30a1	3860.6	0.33941	0.0874382	3.88171	0.000103724	0.00136606
Tmem140	1011.74	-0.557309	0.143613	-3.88063	0.000104188	0.00137127
Adamts8	22.2019	-1.329	0.3427	-3.87802	0.000105311	0.00138515
Slc4a1ap	5941.07	0.281321	0.07255	3.87762	0.000105483	0.0013865
PISD	8412.95	-0.721995	0.186218	-3.87716	0.000105683	0.00138822
Serpinb6b	571.302	-0.691559	0.178425	-3.87591	0.000106226	0.00139445
Mgll	142.329	-0.7726	0.199406	-3.87451	0.000106839	0.00140159
Phc2	27153.9	0.274751	0.0709174	3.87424	0.000106959	0.00140224
Gm44164	34.7832	-1.74975	0.451921	-3.8718	0.000108036	0.00141544
Mynn	4141.04	0.293408	0.0757901	3.87133	0.000108243	0.00141723
2010007H06Rik	104.597	-1.21119	0.312894	-3.87092	0.000108428	0.00141872
Kif23	5819.61	0.754179	0.194846	3.87065	0.000108547	0.00141936
Ets2	57222.3	0.30489	0.0787776	3.87026	0.000108721	0.00142029
Nup62	15296.3	0.243484	0.0629129	3.87017	0.000108759	0.00142029
Anp32b	30133.9	0.299052	0.0772907	3.86919	0.000109199	0.00142511
Nqo1	2521.7	-0.883135	0.228306	-3.86821	0.000109636	0.00142803
Pgf	79.2899	-1.01156	0.261488	-3.86849	0.00010951	0.00142803
Ptbp1	49376.7	0.328638	0.0849564	3.86831	0.00010959	0.00142803
Lrrc24	1516.1	0.39233	0.101465	3.86664	0.000110345	0.00143634
Sptlc3	1504.13	1.01248	0.261886	3.86613	0.000110578	0.00143844
Cmc2	1410.31	0.358392	0.092745	3.86427	0.00011142	0.00144846
Fam131c	559.141	0.487307	0.126111	3.8641	0.0001115	0.00144857
Afg3l2	14790	0.210216	0.0544504	3.86069	0.000113067	0.00146797
Xk	1191.09	-0.583695	0.151203	-3.86034	0.000113231	0.00146916
Ttl	5298	0.196657	0.0509585	3.85916	0.000113776	0.00147528
Rbm19	4589.58	0.394264	0.102167	3.859	0.00011385	0.00147528
Ccbl1	2120.37	0.573359	0.148602	3.85835	0.000114155	0.00147829
Wdr46	8750.89	0.327545	0.0849391	3.85623	0.000115148	0.00149019
Col3a1	14.5917	-3.99856	1.03701	-3.85585	0.000115329	0.00149062
Tcta	1251.39	-0.383578	0.0994777	-3.85592	0.000115295	0.00149062
Tppp	206.244	-0.720462	0.186874	-3.85533	0.000115575	0.00149187
Lias	5759.19	0.318513	0.0826131	3.85548	0.000115502	0.00149187
Pik3c3	4842.11	0.267029	0.0692797	3.85436	0.000116033	0.00149648
Cep152	1548.54	0.47348	0.122846	3.85426	0.000116081	0.00149648
Ddit4l	955.678	-0.910823	0.236394	-3.85298	0.000116689	0.00150048
Lancl3	242.89	-0.752108	0.19518	-3.8534	0.000116487	0.00150048
Ceacam19	3115.79	0.515917	0.133895	3.85315	0.00011661	0.00150048
Fam174b	14.3093	-1.41727	0.367824	-3.85312	0.000116621	0.00150048
Spink5	310981	0.5316	0.13799	3.85245	0.000116943	0.00150278
Cks2	2929.67	0.431672	0.112077	3.85157	0.000117363	0.00150721
Cd38	90.9373	-0.982107	0.25501	-3.85125	0.000117518	0.00150729
Dlk1	5.11969	-2.57463	0.6685	-3.85136	0.000117465	0.00150729
Cgrrf1	3588.35	0.380073	0.0987114	3.85035	0.00011795	0.00151187
Wdr4	4423.37	0.320323	0.0832019	3.84994	0.000118146	0.00151341
Slc2a9	223.657	-0.88561	0.230091	-3.84895	0.000118623	0.00151759
Nif3l1	5539.26	0.383958	0.0997558	3.84898	0.000118609	0.00151759
Setdb2	1783.54	0.263015	0.0683445	3.84837	0.000118907	0.00152026
Borcs8	3012.67	-0.323995	0.0842057	-3.84767	0.000119249	0.00152366
Grap	119.414	-1.14725	0.298383	-3.8449	0.000120601	0.00153433
Csf2	71.7441	-2.52866	0.657606	-3.84526	0.000120427	0.00153433
Rhobtb2	2275.12	0.335183	0.0871746	3.84496	0.00012057	0.00153433
Srprb	5599.04	0.262484	0.068264	3.84513	0.000120487	0.00153433
Endov	1820.72	0.343545	0.0893517	3.84487	0.000120617	0.00153433
Mfap1b	2812.15	0.399727	0.103959	3.84506	0.000120524	0.00153433
Gm37309	51.0581	-1.4836	0.385799	-3.84551	0.000120301	0.00153433
Ewsr1	35784.2	0.169272	0.0440278	3.84467	0.000120715	0.0015346
Myc	37080.6	0.439858	0.114416	3.84437	0.000120865	0.00153553
Cebpz	10868.4	0.288303	0.075003	3.84389	0.000121101	0.00153756
Rsu1	3995.31	-0.491969	0.12803	-3.84261	0.000121734	0.00154415
Acer1	341.681	0.69136	0.179934	3.8423	0.000121886	0.00154415
Cd2ap	32317	0.309125	0.0804578	3.84208	0.000121996	0.00154415
Dcdc2b	62.5986	-0.972901	0.253213	-3.84223	0.000121924	0.00154415
Cyp2d10	4.67042	-2.91047	0.757528	-3.84207	0.000122003	0.00154415
Farsb	16568.3	0.277951	0.0723524	3.84163	0.00012222	0.00154536
Snhg14	205.77	-0.98415	0.256185	-3.84156	0.000122253	0.00154536
Gpt	826.204	-0.431872	0.112431	-3.84123	0.000122417	0.00154647
Pls3	143062	-0.398056	0.103646	-3.84055	0.000122761	0.0015489
Rars2	3795.16	0.343511	0.0894433	3.84054	0.000122764	0.0015489
Mknk2	52714.5	-0.413502	0.107712	-3.83895	0.000123562	0.00155507
mt-Nd2	98810.3	-0.704383	0.183477	-3.83908	0.000123498	0.00155507
Selenbp1	117.737	-0.942752	0.245563	-3.83915	0.000123463	0.00155507
Fv1	1008.75	0.526414	0.137122	3.83902	0.000123527	0.00155507
Foxd2os	88.3013	1.17767	0.307036	3.8356	0.000125258	0.00157543
Ikbip	955.574	-0.466946	0.121755	-3.83513	0.000125498	0.00157633
Abi2	2809.56	0.37832	0.0986492	3.835	0.000125564	0.00157633
Filip1l	17071.6	-0.486262	0.126789	-3.8352	0.00012546	0.00157633
Atl3	20898.5	-0.368583	0.0961371	-3.83393	0.00012611	0.0015822
Chrna5	20.7767	-1.26858	0.330956	-3.83309	0.000126544	0.00158665
Dus2	1371.42	0.448573	0.117053	3.83222	0.000126994	0.00159131
Ptbp3	54323.2	0.289944	0.0756645	3.83197	0.000127119	0.00159187
Wbp5	14380	-0.315686	0.0823947	-3.83139	0.000127422	0.00159467
Mipol1	1224.61	0.446637	0.11658	3.83118	0.00012753	0.00159504
Rpia	5110.06	0.35116	0.0916659	3.83087	0.00012769	0.00159604
Diablo	3873	0.233361	0.0609402	3.82934	0.000128488	0.00160502
Npr2	137.555	-0.659056	0.172207	-3.82712	0.000129651	0.00161754
Ccdc189	282.484	-0.4259	0.111281	-3.82725	0.000129581	0.00161754
Nars	119106	0.441587	0.115419	3.82594	0.000130273	0.0016243
Mns1	639.435	0.583084	0.152462	3.82445	0.000131064	0.00163315
Apol7b	6.14737	4.38221	1.1459	3.82427	0.000131161	0.00163334
Ccndbp1	5421.92	-0.292088	0.0763841	-3.82393	0.000131341	0.00163458
Adig	80.9008	0.62733	0.16408	3.82332	0.000131668	0.00163662
Kcnq1ot1	261.17	-1.06821	0.279385	-3.82343	0.000131607	0.00163662
Ric1	15703.6	0.374211	0.0978825	3.82307	0.000131801	0.00163726
Aamdc	439.597	-0.366373	0.0958364	-3.8229	0.000131892	0.00163738
Kif20b	5014.22	0.689071	0.180264	3.82256	0.000132073	0.00163862
Rhbdd1	21465.8	0.494896	0.129481	3.82214	0.000132297	0.00163868
Chmp5	14389.9	-0.188538	0.0493272	-3.82218	0.000132276	0.00163868
Acads	3366.92	-0.28216	0.0738235	-3.8221	0.000132322	0.00163868
Egr1	3824.42	0.550184	0.143962	3.82174	0.000132513	0.00164004
Ybx3	130629	0.374904	0.0981215	3.82081	0.000133012	0.00164519
Zmym3	2458.67	-0.456164	0.119402	-3.82041	0.00013323	0.00164688
Lclat1	5904.45	0.558374	0.146195	3.81937	0.000133796	0.00165286
Lynx1	5914.06	-0.551556	0.144426	-3.81894	0.000134026	0.00165469
Mafk	13221.8	0.327353	0.0857328	3.81829	0.000134377	0.00165615
P4ha2	4452.6	-0.315762	0.0826957	-3.81836	0.000134343	0.00165615
Pgd	35545.9	-0.36471	0.095517	-3.81827	0.000134391	0.00165615
Tspear	30.4693	-1.03893	0.272203	-3.81673	0.000135233	0.0016655
0610009O20Rik	4725.59	0.313879	0.082251	3.81611	0.000135574	0.00166868
Ung	2319.02	0.4812	0.126112	3.81565	0.000135824	0.00167074
Pus1	4594.21	0.26721	0.0700446	3.81485	0.000136266	0.00167514
2610035D17Rik	2436.38	0.314444	0.0824333	3.81453	0.000136445	0.00167632
Rsrp1	12458.9	-0.662272	0.173639	-3.81407	0.000136697	0.0016784
Shoc2	16701.9	0.245904	0.0645091	3.81193	0.000137883	0.00169114
AI987944	1303.86	-0.356467	0.0935142	-3.8119	0.000137903	0.00169114
Atpaf2	4245.21	0.265576	0.0696748	3.81165	0.00013804	0.00169179
Gm16617	23.7731	-1.80124	0.472621	-3.81118	0.000138308	0.00169404
Il17rc	14981	0.3475	0.0912022	3.81022	0.000138843	0.00169956
Rcn1	30462.9	0.318642	0.0836322	3.81004	0.000138944	0.00169976
Pigw	1454.12	0.288012	0.0756059	3.80939	0.00013931	0.00170321
Snapin	5155.77	-0.244859	0.0642803	-3.80923	0.000139399	0.00170325
Zcchc2	9351.73	0.250294	0.0657543	3.80651	0.000140942	0.00172106
Orc1	1084.44	0.421751	0.110825	3.80555	0.000141491	0.00172568
Zfp280d	3976.37	0.26661	0.070056	3.80566	0.000141426	0.00172568
Inafm1	1541.53	0.459803	0.120873	3.80401	0.000142371	0.00173536
Cep85	3376.89	0.263821	0.0693604	3.80363	0.000142592	0.001737
Cep83os	996.344	0.689842	0.18145	3.80183	0.000143631	0.00174859
Cttn	57155.1	-0.248597	0.0653964	-3.8014	0.000143884	0.00174956
Rrp1	32997.8	0.226425	0.059563	3.80145	0.000143854	0.00174956
Acaa2	8126	0.282508	0.0743202	3.80123	0.000143979	0.00174966
Cep55	4009.31	0.613667	0.161474	3.80041	0.000144457	0.0017544
Serp1	24635.3	0.291382	0.0766873	3.79961	0.000144925	0.00175506
Cbx4	4709.07	0.372827	0.0981194	3.79972	0.000144859	0.00175506
Elfn1	66.1664	0.857406	0.225643	3.79984	0.00014479	0.00175506
Gen1	2053.4	0.715213	0.188234	3.7996	0.000144927	0.00175506
Ccnf	6619.19	0.357766	0.0941595	3.79957	0.000144947	0.00175506
Usp45	4414.62	0.3225	0.0848985	3.79865	0.000145484	0.00176051
Ctsw	43.2663	-1.11531	0.293726	-3.79712	0.000146387	0.00177036
Cdk8	15367.5	0.210044	0.0553279	3.79635	0.000146844	0.00177483
Scaf4	11925.6	0.286148	0.0753837	3.79589	0.000147116	0.00177651
Bglap3	652.03	0.768456	0.202448	3.79581	0.00014716	0.00177651
Xrn2	25826.3	0.189293	0.0499108	3.79263	0.000149058	0.00179835
Mastl	3116.64	0.46682	0.123111	3.79187	0.00014952	0.00180284
Fra10ac1	1774.52	0.358778	0.0946418	3.7909	0.0001501	0.00180855
Gm16026	42.3526	1.70696	0.450291	3.79078	0.000150173	0.00180855
Gm11914	48.5379	0.78249	0.206448	3.79026	0.000150488	0.00181126
Ranbp10	15858.7	0.162966	0.0429983	3.79007	0.000150605	0.00181158
Lins1	1928.13	0.425794	0.11242	3.78754	0.000152147	0.00182904
Vprbp	9903.33	0.263549	0.0695937	3.78696	0.0001525	0.00183219
Atf3	8883.18	0.846142	0.223515	3.78562	0.000153327	0.00184102
Dnajc17	763.078	0.314473	0.0830774	3.78529	0.000153527	0.00184232
Zzef1	10718.4	-0.431712	0.11416	-3.78163	0.000155805	0.00186854
Cfp	184.452	-0.804916	0.212899	-3.78074	0.000156365	0.0018722
Map2k6	346.651	0.582204	0.153999	3.78057	0.000156469	0.0018722
Gnl3l	11949.9	0.184735	0.0488621	3.78075	0.000156357	0.0018722
Gramd2	2278.17	-0.689606	0.182409	-3.78055	0.000156482	0.0018722
Prkcdbp	10215.5	-0.52829	0.139802	-3.77883	0.000157565	0.00188404
Ndc1	5997.36	0.483478	0.127956	3.77847	0.000157794	0.00188566
Stk32a	14.5737	1.68825	0.446977	3.77703	0.000158708	0.00189545
D630003M21Rik	7.33918	-2.06104	0.545708	-3.77683	0.00015884	0.00189582
Trmt1l	3940.33	-0.218193	0.0577737	-3.77669	0.000158927	0.00189582
Pias3	2614.55	-0.435271	0.115312	-3.77474	0.000160177	0.00190959
Zfp821	1757.9	0.288315	0.0763894	3.77429	0.000160467	0.00191192
Lyrm4	963.3	0.757332	0.200754	3.77244	0.000161657	0.00192437
Dok1	1286.54	-0.265643	0.0704181	-3.77237	0.000161703	0.00192437
Ybx1	148480	0.178428	0.0473095	3.7715	0.000162268	0.00192995
Cryz	1378.09	0.294011	0.0779639	3.77112	0.000162516	0.00193176
Wdr3	6792.73	0.237768	0.0630614	3.77042	0.000162971	0.00193603
mt-Co1	582689	-0.721855	0.191534	-3.76881	0.000164028	0.00194743
U2surp	16651.2	0.187332	0.0497141	3.76818	0.000164444	0.00195008
Lsm14b	9781.77	0.27682	0.0734606	3.76829	0.000164373	0.00195008
Elmsan1	14373	0.300815	0.079854	3.76706	0.000165182	0.00195767
Firre	3536.83	-0.893974	0.237353	-3.76643	0.000165596	0.00196142
Casp6	1353.58	-0.337721	0.0896756	-3.76602	0.000165868	0.00196349
Rif1	11434.7	0.384528	0.102121	3.7654	0.000166282	0.00196723
Adat2	1931.34	0.352593	0.0936505	3.76498	0.000166559	0.00196935
Casp9	2758.21	-0.264601	0.0702895	-3.76444	0.000166922	0.00197248
Rtn4ip1	3132.82	0.280353	0.0744914	3.76357	0.000167506	0.00197519
Rgs11	337.927	-0.958298	0.254626	-3.76356	0.000167515	0.00197519
Fkbp14	323.363	-0.64722	0.171954	-3.76392	0.000167271	0.00197519
Gm42748	24.6012	-1.57004	0.417173	-3.76351	0.000167544	0.00197519
Ddx56	10058.6	0.235012	0.0624515	3.76311	0.000167813	0.00197721
Slc25a15	2208.56	0.303415	0.080635	3.76282	0.000168007	0.00197799
Kcna7	212.515	0.508041	0.13502	3.76272	0.000168076	0.00197799
Strap	29736.1	0.24031	0.0638726	3.76232	0.000168341	0.00197996
Rab38	7586.69	0.585906	0.155759	3.76162	0.000168817	0.00198439
Il2rb	13.4096	-4.34939	1.15655	-3.76065	0.00016947	0.00199014
2210404O09Rik	659.888	-0.42711	0.113575	-3.7606	0.000169504	0.00199014
Pus7	7764.95	0.342873	0.0912181	3.75882	0.000170714	0.00200317
Ccna2	11635.1	0.839297	0.22331	3.75843	0.00017098	0.00200513
Sepn1	2536.08	-0.477512	0.12706	-3.75816	0.000171167	0.00200615
L3mbtl2	3775.94	0.253281	0.0674039	3.75765	0.000171515	0.00200906
Ankrd28	5972.12	0.464715	0.123693	3.75699	0.000171969	0.0020132
Smarce1	11291.5	0.22694	0.0604101	3.75665	0.000172203	0.00201477
H2-Q7	82.6938	0.941997	0.25082	3.75567	0.000172877	0.00202149
Rnmtl1	1414.06	0.361005	0.0961362	3.75514	0.000173247	0.00202464
Cdkn2c	2553.88	0.43617	0.116172	3.75453	0.00017367	0.0020284
Etaa1	2205.57	0.39564	0.105388	3.75412	0.000173955	0.00203055
Slc27a1	2342.75	-0.451189	0.120192	-3.75391	0.000174096	0.00203101
Gm20767	25.6126	1.75601	0.468161	3.75086	0.000176229	0.00205471
Car2	461.127	0.500859	0.133541	3.75061	0.000176407	0.00205559
Tspan13	380.954	-0.704086	0.187741	-3.7503	0.000176627	0.00205696
Zfp711	633.263	0.54251	0.14467	3.74999	0.000176841	0.00205827
2010204K13Rik	432.505	0.498756	0.13301	3.74976	0.000177001	0.00205894
1700061I17Rik	127.17	-0.650264	0.173455	-3.74889	0.000177622	0.00206497
Ept1	14883.5	0.238398	0.0635953	3.74867	0.000177774	0.00206555
3632451O06Rik	52.1245	-1.11324	0.297031	-3.74791	0.000178314	0.00207062
Gm26793	9.55429	1.74959	0.466988	3.74655	0.000179286	0.00208071
Gm28119	25.6335	-2.14355	0.572271	-3.74569	0.000179899	0.00208662
Acot5	192.756	1.23492	0.32995	3.74276	0.000182009	0.00210988
Abce1	48797	0.237976	0.0635977	3.74189	0.000182638	0.00211595
Pygl	415.202	-0.694218	0.185538	-3.74166	0.00018281	0.00211673
Snhg18	506.197	-0.452808	0.121036	-3.74112	0.000183205	0.00212008
Rufy2	3004.11	-0.290861	0.0777511	-3.74092	0.000183346	0.00212028
Arhgef6	138.502	-0.658105	0.175926	-3.7408	0.000183433	0.00212028
Popdc3	884.647	-0.367362	0.0982517	-3.73899	0.000184762	0.00213319
Msn	103620	-0.45769	0.122408	-3.73904	0.000184725	0.00213319
N4bp3	1529.66	0.497517	0.133073	3.73867	0.000184999	0.00213404
Pdrg1	5566.26	-0.27133	0.0725752	-3.7386	0.000185048	0.00213404
Cyb5r3	29925.2	-0.329879	0.088257	-3.73771	0.000185703	0.00214037
Zfp280c	2776.56	0.376296	0.100698	3.73689	0.000186311	0.00214615
Cbx2	3486.56	0.36808	0.0985338	3.73557	0.000187288	0.00215616
Vwa7	380.633	-1.10933	0.297086	-3.73403	0.000188436	0.00216591
Ska2	2090.21	0.359439	0.0962647	3.73386	0.000188565	0.00216591
Slain2	15870.9	0.345373	0.0924972	3.73388	0.000188556	0.00216591
Rassf10	988.146	-0.848307	0.227184	-3.73401	0.000188455	0.00216591
Slc22a17	163.589	-0.82594	0.221254	-3.733	0.000189214	0.00217089
Upf2	9031.65	0.27063	0.0724957	3.73304	0.000189181	0.00217089
Cacfd1	4909.36	-0.268676	0.0719778	-3.73276	0.000189395	0.00217173
Utp18	9003.07	0.31716	0.084977	3.7323	0.000189737	0.00217441
Kif21a	11087.8	0.257149	0.0689118	3.73157	0.000190294	0.00217955
Gltp	80448.8	0.525984	0.140964	3.73134	0.000190464	0.00218026
RP23-10I8.1	22.6002	2.78216	0.746075	3.72907	0.000192188	0.00219875
Prss52	326.22	-0.550895	0.147745	-3.7287	0.000192474	0.00220076
R74862	85.6407	-0.557114	0.149456	-3.72762	0.000193294	0.00220888
Utf1	99.7327	0.786422	0.211038	3.72644	0.000194201	0.00221799
Rnf168	7440.53	0.300443	0.08068	3.72389	0.000196179	0.00223804
Mrps22	4001.22	0.325802	0.0874893	3.72391	0.000196162	0.00223804
Acad11	4203.99	-0.283252	0.0760736	-3.72339	0.000196565	0.00224118
Gm37795	452.703	-1.39329	0.374246	-3.72292	0.000196933	0.0022441
Rnf220	7882.76	0.315391	0.084728	3.7224	0.000197341	0.00224747
Pip5k1b	210.976	-0.757515	0.203533	-3.72183	0.000197786	0.00225127
Crcp	4081.8	0.377487	0.101448	3.72098	0.000198449	0.00225754
Gm266	68.2323	0.926292	0.24895	3.72079	0.000198601	0.002258
Cox7b	6551.55	-0.369979	0.099453	-3.72014	0.000199116	0.00226257
Gabpb1	5742.75	0.295873	0.0795443	3.7196	0.000199541	0.00226612
4632427E13Rik	273.08	-0.810977	0.2181	-3.71837	0.00020051	0.00227584
Dnaaf2	2794.68	0.389326	0.104717	3.7179	0.000200883	0.0022775
Nop58	21552.9	0.42677	0.114785	3.718	0.00020081	0.0022775
Amd1	32943.4	0.435098	0.117043	3.71741	0.000201278	0.00228069
Ercc6l	3793.17	0.552231	0.148584	3.71664	0.000201892	0.00228636
Atg3	8034.06	0.181038	0.0487138	3.71636	0.000202116	0.00228762
Gpr137b	15218.3	-0.675793	0.181864	-3.71592	0.000202464	0.0022899
Rbm17	16205.4	0.249218	0.0670695	3.71582	0.000202545	0.0022899
Ltbp2	42.9263	-1.49843	0.403345	-3.71502	0.00020319	0.00229461
Ctgf	19286	-0.633724	0.170581	-3.71509	0.000203131	0.00229461
Rgl2	13760.6	-0.275195	0.0740885	-3.71441	0.000203675	0.0022988
Smim1	57.1998	-0.790469	0.212833	-3.71404	0.000203979	0.00230094
Gphn	2896.78	0.427578	0.115157	3.71302	0.000204803	0.00230894
Pbp2	2163.11	-0.550736	0.148361	-3.71213	0.000205523	0.00231576
Cdca5	2165.11	0.585989	0.157912	3.71085	0.000206561	0.00232615
Ppp2r5a	16451.6	0.273485	0.0737061	3.71047	0.000206873	0.00232836
Arfgap3	2162.29	-0.311294	0.0839094	-3.70988	0.00020736	0.00233254
Dlg2	2626.74	1.37501	0.370721	3.70902	0.000208059	0.0023391
Sass6	1214.76	0.480222	0.129508	3.70806	0.000208854	0.00234672
Angel1	1553.27	0.414369	0.111785	3.70683	0.000209867	0.00235596
Rnf25	3312.04	0.219049	0.0590941	3.70678	0.00020991	0.00235596
Gpr155	791.211	0.809311	0.218363	3.70626	0.00021034	0.00235684
Zfp260	4903.51	-0.292578	0.078938	-3.70643	0.000210202	0.00235684
Tmem181b-ps	1739.17	0.526165	0.141963	3.70636	0.000210262	0.00235684
Etf1	71863.9	0.340611	0.0919745	3.70332	0.000212793	0.00238299
Eprs	73439.4	0.453515	0.122498	3.70223	0.000213713	0.00239196
Rrp15	2690.68	0.289362	0.0781864	3.70092	0.000214817	0.0023998
Agfg2	2031.24	-0.425408	0.114949	-3.70084	0.00021489	0.0023998
Slc16a1	12817.7	0.454876	0.122907	3.70098	0.000214765	0.0023998
Hnrnpa1	43528.4	0.360507	0.0974036	3.70117	0.000214611	0.0023998
Ppig	18986.5	0.28981	0.0783262	3.70003	0.000215571	0.00240608
Pacsin2	30895.5	0.389415	0.105284	3.6987	0.000216709	0.00241743
Ccdc115	2707.07	0.377969	0.102195	3.6985	0.000216878	0.00241798
Ikzf2	1835.3	-0.7264	0.196421	-3.69818	0.000217148	0.00241964
Neto2	608.606	0.352542	0.0953367	3.69786	0.000217427	0.00242008
Naa15	30149.4	0.244275	0.0660583	3.69788	0.000217412	0.00242008
Zdhhc6	8107.17	0.250055	0.0676377	3.69698	0.000218179	0.0024271
Xab2	9386.97	0.230657	0.0624161	3.69547	0.000219479	0.00243484
Hip1	494.334	-0.687581	0.186045	-3.69577	0.000219219	0.00243484
Tll1	457.96	-0.708896	0.191818	-3.69568	0.000219302	0.00243484
Gm21781	227.551	-1.14676	0.310304	-3.69558	0.000219383	0.00243484
2810405F17Rik	46.5212	-0.856221	0.23168	-3.6957	0.000219283	0.00243484
Fam213a	2497.27	-0.342553	0.0927045	-3.69511	0.00021979	0.00243694
Gemin8	594.986	0.352561	0.095435	3.69425	0.000220533	0.00244384
Dyrk1a	12634	0.261527	0.0708342	3.6921	0.000222409	0.00246326
Pik3c2g	19.5116	1.05093	0.284691	3.69149	0.000222947	0.00246787
Svip	72.084	-0.729989	0.197861	-3.68941	0.000224777	0.00248676
Med4	3851.37	0.285711	0.0774497	3.68899	0.000225146	0.00248817
Hist3h2ba	38.5304	1.87346	0.507852	3.68898	0.000225152	0.00248817
1810022K09Rik	2151.07	-0.283204	0.0767791	-3.68855	0.000225535	0.00249104
Atf1	8909.01	0.396139	0.107415	3.68793	0.000226088	0.00249577
Grin2d	173.261	0.614335	0.166606	3.68735	0.000226598	0.00249922
Tert	421.813	-0.614255	0.166594	-3.68714	0.000226787	0.00249922
Foxj1	62.2535	-0.967891	0.262527	-3.68682	0.000227073	0.00249922
Rab3gap1	9084.56	0.278207	0.0754616	3.68674	0.000227145	0.00249922
Dsc3	112578	0.398893	0.108195	3.68681	0.000227083	0.00249922
Ttc9c	9699.84	0.357523	0.0969686	3.687	0.000226918	0.00249922
Scpep1	26077.3	0.395129	0.107206	3.68569	0.000228087	0.00250821
Gm28857	37.2507	-1.36223	0.369711	-3.68459	0.000229067	0.00251761
Txnrd1	30436.4	0.354706	0.0962771	3.68422	0.0002294	0.00251989
1700007K13Rik	916.761	-0.898872	0.24399	-3.68406	0.00022955	0.00252017
Ankrd22	6681.21	0.34976	0.0949501	3.68362	0.000229948	0.00252316
Tnip3	37.4877	-1.59901	0.434161	-3.68298	0.000230523	0.00252671
Rap2c	20842.7	0.334171	0.0907314	3.68309	0.000230428	0.00252671
Sugp1	6166.73	0.250472	0.0680255	3.68203	0.000231384	0.0025339
Naa30	7194.53	0.265372	0.0720763	3.68181	0.00023158	0.0025339
Fads6	879.177	0.438547	0.119114	3.68175	0.000231642	0.0025339
Gm5542	12.2461	2.63884	0.716744	3.6817	0.000231683	0.0025339
Camta2	2542.15	-0.308391	0.0837753	-3.68117	0.000232165	0.0025378
Plekho1	347.169	-0.483737	0.13142	-3.68085	0.000232458	0.00253953
Ern1	5321.52	0.350901	0.0953384	3.68059	0.000232694	0.00253953
Gm10557	846.528	0.518099	0.140766	3.68058	0.000232702	0.00253953
Cnpy4	1563.41	-0.318331	0.0865039	-3.67996	0.000233267	0.00254432
Rilp	40.4723	-0.859596	0.233664	-3.67877	0.000234361	0.00255487
Suv420h2	3303.85	-0.414516	0.112687	-3.67847	0.000234633	0.00255645
9030624J02Rik	8264.31	-0.312634	0.0849987	-3.6781	0.000234976	0.0025588
Tango6	1430.41	0.440673	0.119823	3.67771	0.000235336	0.00256133
Gm16144	133.51	-1.15337	0.313684	-3.67684	0.000236144	0.00256874
Sdr9c7	3705.81	0.481322	0.130937	3.67599	0.000236932	0.00257591
Hnrnpa3	56371.2	0.390735	0.106299	3.67582	0.000237091	0.00257625
Mogat1	78.102	-0.61875	0.168351	-3.67536	0.000237519	0.00257758
Nat14	152.998	0.45274	0.123179	3.67546	0.000237418	0.00257758
Nudcd1	5990.3	0.370041	0.100684	3.67527	0.000237597	0.00257758
Ak2	21712.5	0.294865	0.080236	3.67498	0.000237872	0.00257778
Dusp5	15612.7	0.446036	0.12137	3.675	0.000237845	0.00257778
Rnf146	4862.3	0.314112	0.0854852	3.67446	0.000238353	0.00258161
Gars	84607.7	0.423248	0.115216	3.67353	0.000239225	0.00258965
Tmem150a	899.805	-0.399676	0.10881	-3.67315	0.000239577	0.00259207
Speg	169.326	-0.790607	0.215267	-3.67268	0.000240019	0.00259546
Apaf1	7759.37	-0.293663	0.0799793	-3.67174	0.000240908	0.00260228
Isg20l2	7740.73	0.325626	0.0886815	3.67186	0.000240793	0.00260228
Pkhd1l1	99.5259	0.909893	0.247909	3.67027	0.00024229	0.0026158
Mmp17	696.303	0.776762	0.211652	3.67	0.000242552	0.00261722
Gdap2	4940.95	0.275518	0.0750816	3.66957	0.000242956	0.00262017
Prss23os	57.6318	-1.05762	0.288371	-3.66757	0.000244869	0.00263939
Stra6	141.416	-1.91847	0.523126	-3.66732	0.000245106	0.00264053
Aph1b	1620.46	-0.285871	0.077967	-3.66657	0.000245824	0.00264684
Areg	3130.35	0.514009	0.140219	3.66575	0.000246614	0.00265394
Emp1	240957	-0.242645	0.0662115	-3.6647	0.000247628	0.00266343
Slc29a2	1291.15	0.649571	0.177274	3.66423	0.000248088	0.00266695
Fance	2065.66	0.241956	0.0660352	3.66405	0.00024826	0.00266737
Wdr5	11326.2	0.250434	0.0683701	3.66291	0.000249364	0.00267781
Rab28	3625.66	0.336239	0.0918006	3.66271	0.00024956	0.00267848
Gm15163	83.4069	0.466381	0.127388	3.66112	0.000251117	0.00269344
B230217O12Rik	104.4	0.647456	0.176852	3.66101	0.000251222	0.00269344
Zgrf1	1062.26	0.551847	0.150762	3.66039	0.000251834	0.00269857
Mpi	4728.91	-0.251957	0.0688568	-3.65915	0.000253056	0.00271021
Ift22	1383.62	-0.377803	0.103276	-3.65818	0.000254013	0.00271902
Scaf11	33942.6	0.308435	0.0843492	3.65664	0.000255541	0.00273393
Ano8	1564.67	-0.450384	0.123186	-3.65613	0.000256047	0.00273788
Commd4	3019.79	-0.244878	0.0669921	-3.65533	0.000256851	0.00274502
Rpusd3	793.122	0.453765	0.124155	3.65483	0.000257353	0.00274892
Ctage5	22787	0.24072	0.0658745	3.65422	0.000257965	0.00275399
Cmtm3	2334.27	-0.336527	0.0921071	-3.65364	0.000258545	0.00275873
Cd109	16307.2	0.390117	0.106782	3.65339	0.0002588	0.00275998
Dnttip2	13991.4	0.329664	0.0902458	3.65295	0.000259244	0.00276326
Dek	16767	0.283557	0.0776955	3.64959	0.000262655	0.00279813
Iars2	14253.4	0.182763	0.0500872	3.64889	0.000263376	0.00280394
Shc1	11029.2	0.193003	0.0528952	3.64879	0.000263479	0.00280394
RP24-128P19.3	52.1923	-1.1011	0.301854	-3.6478	0.000264496	0.00281328
Pcdhb20	16.472	-1.10297	0.302379	-3.64762	0.000264679	0.00281373
Smurf2	10752.4	0.200274	0.0549206	3.64661	0.000265728	0.00282339
Ydjc	1339.8	0.356297	0.0977177	3.64619	0.00026616	0.0028265
Gabre	68.8841	-0.817347	0.224186	-3.64584	0.000266523	0.00282772
Prr32	48.7109	1.35418	0.371435	3.6458	0.000266556	0.00282772
Wdr82	11209.2	0.278824	0.0764967	3.64491	0.00026748	0.0028337
Acly	66947.6	-0.473737	0.129974	-3.64486	0.000267542	0.0028337
Plet1	66270.2	0.408091	0.11196	3.64496	0.000267437	0.0028337
Defb1	7201.06	-0.511862	0.140444	-3.6446	0.000267811	0.00283505
Ubiad1	2095.58	0.32365	0.0888077	3.64439	0.000268026	0.00283583
Cflar	12162.9	-0.328194	0.0900661	-3.64393	0.00026851	0.00283797
Rrp8	6512.61	0.478173	0.131223	3.64396	0.000268475	0.00283797
Tulp3	5885.92	-0.19706	0.0540853	-3.64351	0.000268947	0.002841
Hbs1l	16777	0.200541	0.0550448	3.64324	0.000269225	0.002841
Ptges3	25735.7	0.307628	0.0844411	3.64311	0.000269361	0.002841
Arhgef10	6453.5	-0.356686	0.097905	-3.64318	0.000269286	0.002841
Grin3a	11.2274	-1.81056	0.497213	-3.64142	0.000271135	0.00285821
Gata6	222.308	0.672718	0.184839	3.63949	0.00027318	0.00287676
S100a7a	9571.13	-0.79135	0.217431	-3.63954	0.000273124	0.00287676
Ehhadh	725.467	-0.467209	0.128416	-3.63825	0.000274492	0.00288905
Il4ra	8179.19	-0.267382	0.0735059	-3.63756	0.000275232	0.00289533
Eif4h	55798.7	0.226203	0.0621881	3.63741	0.000275395	0.00289554
Cd1d1	43.5175	-0.848749	0.233361	-3.63706	0.000275767	0.00289793
Dgcr14	3880.46	0.213109	0.0585999	3.63668	0.000276178	0.00290073
Arpc5l	9914.6	0.202927	0.0558286	3.63482	0.000278176	0.00291628
Ugcg	20358.8	0.525607	0.144606	3.63476	0.000278238	0.00291628
Gtf2e2	7359.58	0.19531	0.0537312	3.63495	0.000278037	0.00291628
Deb1	1933.65	0.487985	0.134251	3.63486	0.00027813	0.00291628
Gm42757	92.1328	0.789543	0.217242	3.63439	0.000278635	0.00291893
Nuak1	4157.27	-0.984351	0.270921	-3.63335	0.000279763	0.0029235
Ccdc51	1654.07	0.38731	0.106594	3.63351	0.000279588	0.0029235
Bcl7b	3929.4	0.321398	0.0884558	3.63343	0.000279679	0.0029235
Ash2l	9100.36	0.256376	0.070556	3.63365	0.000279444	0.0029235
Wdr35	6721.51	-0.415663	0.114403	-3.63331	0.000279807	0.0029235
Prmt1	14850.5	0.241307	0.0664175	3.63319	0.000279944	0.0029235
Orc6	3940.54	0.339012	0.0933204	3.63278	0.000280387	0.00292662
Mgam	106.8	-0.583677	0.16072	-3.63163	0.000281634	0.00293811
Klf3	42402.5	0.401993	0.110708	3.63111	0.000282203	0.00294252
Mmp15	3410.13	-0.750131	0.206683	-3.62938	0.0002841	0.00296076
Kif11	9460.51	0.72911	0.20096	3.62814	0.000285469	0.00297344
AU019823	6888.79	0.338372	0.0932664	3.62801	0.000285612	0.00297344
Atad5	2214.22	0.540277	0.148926	3.62783	0.000285817	0.00297403
Cdh22	14.7284	1.62566	0.448183	3.62723	0.000286476	0.00297935
Gtpbp10	3286.28	0.276165	0.0761687	3.6257	0.000288185	0.00299558
Golt1b	9892.02	0.262204	0.0723372	3.62474	0.000289247	0.00300506
Gm26809	3507.83	-0.453321	0.125069	-3.62456	0.000289459	0.00300571
Wnt4	10834.4	-0.655761	0.180965	-3.62369	0.000290426	0.0030142
Rbm8a	11558.5	0.282252	0.0779195	3.62235	0.000291943	0.00302838
Nr4a2	1094.66	0.476445	0.131555	3.62164	0.000292743	0.00303512
Tmem160	755.406	-0.347665	0.096023	-3.62064	0.000293872	0.00304525
Pdlim2	11530.7	0.459881	0.127076	3.61895	0.000295801	0.00306366
Lingo3	75.7223	1.0138	0.28021	3.61799	0.000296901	0.00307347
Cwf19l2	2741.46	0.307749	0.0850663	3.61775	0.000297172	0.0030747
Ckmt1	13704.2	-0.599593	0.165752	-3.61741	0.000297565	0.00307718
Gm4526	7.9045	4.10436	1.13473	3.61705	0.000297979	0.00307989
Ccdc85c	2212.86	0.456297	0.12619	3.61595	0.000299245	0.00309138
Gm13245	26.8948	-0.903976	0.250095	-3.61453	0.000300894	0.00310682
Nudt7	838.054	-0.286287	0.0792203	-3.61381	0.000301727	0.00311383
Ptpn21	12141.4	0.260681	0.0721504	3.61302	0.000302652	0.00311585
Epb41l5	10977.9	0.18093	0.050079	3.61288	0.000302812	0.00311585
Cenpa	3495.22	0.56228	0.155633	3.61285	0.000302852	0.00311585
Nfkbib	7049.56	0.347904	0.0962833	3.61333	0.000302285	0.00311585
Aftph	13344.5	0.20512	0.0567716	3.61307	0.000302594	0.00311585
Gmppb	1381.32	-0.270223	0.0747862	-3.61328	0.000302351	0.00311585
Wipi1	9204.84	-0.405073	0.112132	-3.61247	0.000303298	0.00311884
Esf1	16222	0.451566	0.125023	3.61187	0.000304002	0.00312448
Pstpip1	890.288	-0.669358	0.185379	-3.61076	0.000305301	0.00313624
Asb2	153.392	1.18092	0.327098	3.61028	0.000305863	0.0031404
Higd2a	6828.93	-0.263711	0.0730569	-3.60967	0.000306592	0.00314307
Bpgm	1968.69	-0.378622	0.104891	-3.60967	0.000306582	0.00314307
Cilp2	511.846	0.88637	0.245554	3.60967	0.000306585	0.00314307
Slc39a9	9767.3	0.23827	0.0660141	3.60938	0.000306927	0.00314491
Cacnb3	7131.64	-0.293021	0.0812026	-3.60852	0.000307951	0.0031538
Dynlrb1	12874.1	-0.238152	0.0660045	-3.60812	0.000308424	0.00315703
Rab14	33834.3	0.219192	0.0607562	3.60773	0.00030889	0.0031602
Ikbke	5007.04	-1.19411	0.331037	-3.60717	0.000309556	0.0031654
Dhrs11	1226.83	-0.315162	0.0873814	-3.60674	0.000310073	0.00316746
Gpr153	203.742	-0.767382	0.212763	-3.60674	0.000310063	0.00316746
Gm28437	54.7463	-0.889892	0.246813	-3.60554	0.000311505	0.00318048
Polh	7834.8	0.324383	0.0899717	3.60539	0.000311689	0.00318075
Slc35a1	1290.48	-0.312837	0.0867856	-3.60471	0.0003125	0.0031874
Gmpr	211.006	-0.850476	0.236066	-3.6027	0.00031493	0.00321056
Gpr27	35.4804	0.891288	0.247453	3.60184	0.000315968	0.00321952
Otx1	1294.91	0.343038	0.0952553	3.60125	0.000316691	0.00322524
Tpx2	15365.1	0.374424	0.103994	3.60044	0.000317674	0.00323362
Rad21	33482.1	0.289507	0.0804162	3.60011	0.000318082	0.00323614
Pmaip1	35539.5	-0.43045	0.119598	-3.59914	0.00031927	0.00324379
Kif2c	3629.08	0.720798	0.20026	3.59931	0.00031906	0.00324379
Tsfm	2376.57	0.215601	0.0599042	3.5991	0.000319318	0.00324379
Ino80e	4025.03	0.199713	0.0554974	3.5986	0.00031993	0.00324837
Acsl1	10288.3	0.496026	0.137846	3.59841	0.000320168	0.00324915
Clec2h	34.3785	-1.23466	0.343215	-3.59734	0.000321494	0.00326096
Snrpd1	6374.73	0.365929	0.101752	3.59627	0.00032281	0.00327266
Pusl1	2245.23	0.217257	0.0604367	3.59478	0.000324666	0.00328981
Dtd1	1294.85	0.335872	0.0934743	3.5932	0.000326636	0.00330811
Nsun3	2010.35	0.339736	0.0945564	3.59295	0.000326959	0.00330972
Fgfrl1	1285.15	-0.302295	0.0841416	-3.59269	0.00032728	0.00331131
mt-Nd1	198503	-0.672735	0.187285	-3.59204	0.000328094	0.00331787
Gpr20	84.5304	-1.45645	0.405559	-3.59122	0.000329135	0.00332673
Gm9844	281.372	-0.432197	0.120356	-3.591	0.000329413	0.00332786
Gm9113	9.43597	2.59713	0.723502	3.58967	0.000331097	0.0033432
Homer2	5769.71	0.551636	0.153679	3.58953	0.000331271	0.00334328
Tmem87a	7420.84	0.238136	0.0663529	3.58893	0.000332042	0.00334938
Arpc2	68874.8	-0.177524	0.0494729	-3.5883	0.000332837	0.00335398
Zbtb11	7361.1	0.285118	0.0794604	3.58818	0.000332998	0.00335398
[truncated: 2,533 more rows]

## Sheet: Figure S5J
Referes to: Figure S5J
List of differnetially expressed genes between p53*/* and p53R245W/R245W
Gene	log2 Fold Change	lfcSE	pvalue	Padj
Gm11605	-4.27873	0.189565	8.29e-113	1.4e-108
Slc9a9	2.76233	0.231968	1.07e-32	9.02e-29
Gm21857	8.57356	0.74248	7.63e-31	4.28e-27
Erdr1	-3.46871	0.34545	1.01e-23	4.23e-20
Sp9	1.31463	0.18083	3.6e-13	1.21e-09
Arl1	0.982925	0.152214	1.06e-10	2.99e-07
3830432H09Rik	0.842299	0.147139	1.04e-08	2.49e-05
Rasgrf2	0.680675	0.133545	3.45e-07	0.000726238
Fgfr1	0.676071	0.139244	1.2e-06	0.00224831
Mcam	0.593304	0.128684	4.02e-06	0.00676065
Slc27a3	0.458337	0.105003	1.27e-05	0.0178348
n-R5-8s1	0.640258	0.146175	1.19e-05	0.0178348
Akr1b3	0.280648	0.0646142	1.4e-05	0.0181636
Nubp1	0.461135	0.107042	1.65e-05	0.0198085
Hr	0.527691	0.123654	1.98e-05	0.0221867
Gm12037	-0.935996	0.220132	2.12e-05	0.0222938
Trp53	-0.32977	0.0779959	2.36e-05	0.023343
Nuak2	-0.395716	0.0962779	3.95e-05	0.0364699
Six2	-0.655125	0.159753	4.12e-05	0.0364699
Dpy19l1	0.361591	0.0885695	4.45e-05	0.0374902
Slc6a4	0.660174	0.162685	4.95e-05	0.039679
Tfrc	0.40589	0.100439	5.32e-05	0.0407
