# Supplementary material for: Epidermal Tissue Adapts to Restrain Progenitors Carrying Clonal p53 Mutations
Source: Cell Stem Cell. 2018 Nov 1;23(5):687–699.e8. doi: 10.1016/j.stem.2018.08.017 (PMC6224607; doi:10.1016/j.stem.2018.08.017)
Supplement: Table S6. Mutations Detected by Deep-Exome Sequencing Analyzed by Shearwater, Related to Figures 7 and S7 — See STAR Methods for details. [file mmc3.csv]

Month	Mouse ID	sample_type	Induced	chr	pos	ref	mut	vaf	effect	gene	Protein_position	Amino_acids
3	MD5502	non-exposed	FALSE	2	40903515	A	-	0.182212581	intron_variant	Lrp1b	-	-
9	MD5491	non-exposed	TRUE	1	170005078	T	A	0.011392405	stop_gained	Ddr2	138	K/*
9	MD5491	non-exposed	TRUE	2	26463747	T	C	0.007625272	missense_variant	Notch1	1956	H/R
9	MD5491	non-exposed	TRUE	2	26480325	G	A	0.011235955	missense_variant	Notch1	385	S/F
9	MD5492	non-exposed	TRUE	3	38981629	C	T	0.005490196	synonymous_variant	Fat4	3143	S
9	MD5491	non-exposed	TRUE	3	103060271	A	T	0.017857143	missense_variant	Nras	61	Q/L
9	MD5492	non-exposed	TRUE	8	44989194	A	T	0.009372071	stop_gained	Fat1	1178	R/*
9	MD5491	non-exposed	TRUE	10	128575999	T	C	0.012251149	synonymous_variant	Erbb3	632	Q
9	MD5491	non-exposed	TRUE	11	79448199	A	T	0.006923838	missense_variant	Nf1	1193	T/S
9	MD5500	UV	FALSE	1	38269769	G	A	0.008536585	splice_region_variant	Aff3	-	-
9	MD5498	UV	FALSE	1	68349316	C	T	0.008641975	synonymous_variant	Erbb4	242	K
9	MD5498	UV	FALSE	1	170005238	C	T	0.010559662	synonymous_variant	Ddr2	84	K
9	MD5498	UV	FALSE	2	40715393	C	T	0.010540184	missense_variant	Lrp1b	3704	D/N
9	MD5500	UV	FALSE	2	40725433	C	T	0.010719755	missense_variant	Lrp1b	3653	D/N
9	MD5498	UV	FALSE	2	40822635	C	T	0.012886598	stop_gained	Lrp1b	3229	W/*
9	MD5498	UV	FALSE	2	40886699	C	T	0.011764706	stop_gained	Lrp1b	2737	W/*
9	MD5498	UV	FALSE	2	41112836	C	A	0.017473118	splice_acceptor_variant	Lrp1b	-	-
9	MD5498	UV	FALSE	2	41302859	A	G	0.013024602	missense_variant	Lrp1b	1372	L/P
9	MD5498	UV	FALSE	2	41449282	A	T	0.009296149	missense_variant	Lrp1b	850	F/I
9	MD5498	UV	FALSE	2	41670932	G	A	0.017266187	missense_variant	Lrp1b	328	P/S
9	MD5500	UV	FALSE	3	38890929	G	A	0.01314459	missense_variant	Fat4	1324	V/I
9	MD5498	UV	FALSE	3	38981919	G	A	0.00867052	missense_variant	Fat4	3240	S/N
9	MD5500	UV	FALSE	3	38983509	G	A	0.010416667	missense_variant	Fat4	3770	R/Q
9	MD5498	UV	FALSE	3	39007142	G	A	0.017326733	synonymous_variant	Fat4	4291	K
9	MD5500	UV	FALSE	3	39010462	G	A	0.010060362	missense_variant	Fat4	4856	E/K
9	MD5499	UV	FALSE	3	55450973	G	A	0.011097411	missense_variant	Dclk1	277	R/Q
9	MD5500	UV	FALSE	4	133680835	G	A	0.00921659	synonymous_variant	Arid1a	2116	V
9	MD5498	UV	FALSE	5	25347423	C	T	0.01369863	missense_variant	Kmt2c	1294	R/K
9	MD5500	UV	FALSE	6	47540713	G	T	0.009580838	synonymous_variant	Ezh2	600	S
9	MD5500	UV	FALSE	8	45007240	A	T	0.008988764	splice_acceptor_variant	Fat1	-	-
9	MD5498	UV	FALSE	8	45037338	C	T	0.009259259	synonymous_variant	Fat1	3739	L
9	MD5500	UV	FALSE	8	45045709	C	T	0.011382114	intron_variant	Fat1	-	-
9	MD5498	UV	FALSE	9	53494655	G	A	0.018372703	missense_variant	Atm	1238	P/S
9	MD5500	UV	FALSE	10	52046252	C	T	0.008997429	missense_variant	Ros1	2263	E/K
9	MD5498	UV	FALSE	10	128573495	T	G	0.008101852	missense_variant	Erbb3	696	K/Q
9	MD5500	UV	FALSE	11	69588703	C	T	0.015509601	missense_variant	Trp53	210	R/C
9	MD5498	UV	FALSE	11	69589607	C	T	0.026913373	missense_variant	Trp53	270	R/C
9	MD5500	UV	FALSE	11	69589607	C	T	0.018121911	missense_variant	Trp53	270	R/C
9	MD5498	UV	FALSE	11	69590702	C	T	0.007575758	missense_variant	Trp53	344	A/V
9	MD5498	UV	FALSE	14	30052583	G	A	0.010727056	intron_variant	Cacna1d	-	-
9	MD5498	UV	FALSE	14	30099074	C	T	0.007905138	missense_variant	Cacna1d	1184	E/K
9	MD5500	UV	FALSE	14	30111032	G	A	0.014652015	intron_variant	Cacna1d	-	-
9	MD5498	UV	FALSE	15	81616780	A	T	0.007526882	synonymous_variant	Ep300	560	A
9	MD5498	UV	FALSE	15	98839959	G	A	0.012195122	synonymous_variant	Kmt2d	5085	F
9	MD5498	UV	FALSE	15	98863844	C	T	0.007561437	missense_variant	Kmt2d	542	E/K
9	MD5498	UV	FALSE	17	32147004	C	A	0.012589928	missense_variant	Notch3	1041	C/F
9	MD5498	UV	FALSE	19	56545309	G	A	0.008563273	synonymous_variant	Dclre1a	284	F
9	MD5493	UV	TRUE	2	26478198	T	A	0.008464329	missense_variant	Notch1	592	Q/L
9	MD5493	UV	TRUE	2	40927264	C	T	0.011412268	missense_variant	Lrp1b	2484	D/N
9	MD5493	UV	TRUE	3	32442761	C	T	0.009205984	missense_variant	Pik3ca	394	P/L
9	MD5491	UV	TRUE	3	38981628	C	T	0.011669659	missense_variant	Fat4	3143	S/F
9	MD5493	UV	TRUE	3	133486443	G	A	0.008695652	synonymous_variant	Tet2	743	Y
9	MD5493	UV	TRUE	5	25314870	G	A	0.007679181	missense_variant	Kmt2c	2081	H/Y
9	MD5492	UV	TRUE	5	147383392	T	A	0.010582011	missense_variant	Flt3	54	Y/F
9	MD5492	UV	TRUE	7	141192550	T	A	0.020446097	missense_variant	Hras	61	Q/L
9	MD5492	UV	TRUE	8	44952530	G	T	0.00608931	stop_gained	Fat1	773	G/*
9	MD5493	UV	TRUE	9	21640950	C	T	0.007976072	synonymous_variant	Smarca4	486	F
9	MD5493	UV	TRUE	9	53503094	G	A	0.009784736	missense_variant	Atm	899	L/F
9	MD5492	UV	TRUE	10	52168665	A	G	0.02310231	missense_variant	Ros1	182	F/S
9	MD5493	UV	TRUE	10	68098155	T	A	0.009243697	missense_variant	Arid5b	639	H/L
9	MD5492	UV	TRUE	10	128570070	T	A	0.010433387	synonymous_variant	Erbb3	1159	P
9	MD5493	UV	TRUE	11	69588698	C	INS	0.011918275	coding_sequence_variant	Trp53	208	-
9	MD5490	UV	TRUE	11	69589607	C	T	0.008888889	missense_variant	Trp53	270	R/C
9	MD5491	UV	TRUE	11	69589607	C	T	0.011278195	missense_variant	Trp53	270	R/C
9	MD5493	UV	TRUE	11	69591326	C	T	0.010176391	intron_variant	Trp53	-	-
9	MD5493	UV	TRUE	15	96370643	C	T	0.013100437	missense_variant	Arid2	879	T/I
9	MD5491	UV	TRUE	15	98856189	G	A	0.006145742	splice_region_variant	Kmt2d	-	-
