# Supplementary material for: Epidermal Tissue Adapts to Restrain Progenitors Carrying Clonal p53 Mutations
Source: Cell Stem Cell. 2018 Nov 1;23(5):687–699.e8. doi: 10.1016/j.stem.2018.08.017 (PMC6224607; doi:10.1016/j.stem.2018.08.017)
Supplement: Table S7. Source Data and Statistical Tests for Figures, Related to Figures 3, 4, 5, 6, 7, S2, S4, S5, and S7 [file mmc4.xlsx]

## Sheet: Figure 3D
Proportion of labelled basal cells (p53*/wt)
Refers to: Figure 3D
Protocol: Figure 3A
		GFP-positive basal cells /total basal cells (%)
	Time (week)	animal 1	animal 2	anmial 3	animal 4	mean
	6	0.3	0.7	1.6	1	0.9
	12	0.6	3	2.2		1.933
	24	5	19	9		11
	44	27	15	14		18.67
	67	36	19	35		30
	raw counting data
	Time	IDs	GFP+ basal cell number/area					mean GFP+ basal number per area	Proportion of GFP+ cells in basal layer (%)
	6 weeks	7646	5	8	0	1		3.5	0.00259644
		6058	6	9	14	20	0	9.8	0.00727003
		6057	58	10	11	12	16	21.4	0.0158754
		6052	29	12	4	25	0	14	0.0103858
	3 months	6054	19	2	10	3	7	8.2	0.00615154
		6055	47	78	38	21	14	39.6	0.0297074
		6056	12	43	24	25	43	29.4	0.0220555
	6 months	6064	219	41	15	35	44	70.8	0.0458846
		6065	147	304	613	128		298	0.19313
		6066	250	153	42	115		140	0.0907323
	10 months	6053	463	394	614	138	563	434.4	0.269145
		6059	281	470	45	153		237.25	0.146995
		6060	64	401	99	342		226.5	0.140335
	15 months	4993	463	610	589	579		560.25	0.364509
		4994	147	449	314	253		290.75	0.189167
		4963	668	510	416	545		534.75	0.347918
									measured area (um2)	387.88x 387.88
									Average basal cell number in area
									6 weeks	1348
									3 months	1333
									6 months	1543.33
									10 months	1614
									15 months	1537

## Sheet: Figure 3E
Size distribution of basal clone up to 12 week time point
Refers to: Figure 3E
Protocol: Figure 3A
	Basal cell number / clone
	1.5 weeks		3 weeks		6 weeks		12 weeks
	YFP	p53*/wt	YFP	p53*/wt	YFP	p53*/wt	YFP	p53*/wt
	1	1	1	1	1	1	1	1
	1	1	1	1	1	1	1	2
	1	2	1	1	1	1	1	1
	1	2	1	1	1	1	1	1
	1	2	1	1	1	1	1	2
	1	2	1	2	1	1	1	1
	1	2	1	2	1	1	1	1
	1	2	1	2	1	1	1	2
	1	2	1	2	1	1	1	2
	1	2	1	2	1	1	1	2
	2	2	1	2	1	1	1	1
	1	2	1	2	1	1	1	1
	2	2	1	2	1	1	1	2
	1	2	1	2	1	1	1	1
	2	2	1	2	1	1	1	2
	1	2	1	2	1	1	1	1
	1	2	1	2	1	1	1	2
	1	2	1	2	1	1	1	2
	1	2	1	2	1	1	1	1
	1	2	1	2	1	1	1	2
	1	2	1	2	1	1	1	2
	2	2	1	2	1	1	1	2
	1	2	1	2	1	1	1	1
	2	2	1	2	1	1	1	1
	1	2	1	2	1	2	1	2
	1	2	1	2	1	2	1	2
	2	2	1	2	1	2	1	2
	1	1	1	2	1	2	1	1
	1	1	1	2	1	2	1	3
	1	1	1	2	1	2	1	3
	1	1	1	2	1	2	1	3
	1	2	1	2	1	2	1	3
	1	2	1	2	1	2	1	3
	1	3	1	2	1	2	1	1
	2	3	1	2	1	2	1	1
	1	3	1	1	1	2	1	1
	2	3	1	1	1	2	1	3
	2	3	1	1	1	2	1	1
	2	3	1	1	1	2	1	3
	1	3	1	1	1	2	1	3
	1	3	1	1	1	2	1	1
	2	3	1	1	1	2	1	3
	1	1	1	1	1	2	1	2
	1	3	1	1	1	2	1	3
	1	3	1	2	1	2	1	2
	1	4	1	2	1	2	1	3
	1	4	1	2	1	2	1	2
	1	4	1	2	1	2	1	3
	1	4	1	3	1	2	1	2
	1	1	1	3	1	2	1	3
	1		1	3	1	2	1	3
	1		1	3	1	2	1	2
	1		1	1	1	2	1	3
	1		1	2	1	2	1	1
	1		1	2	1	1	1	2
	1		1	2	1	1	1	1
	2		1	2	1	1	1	2
	2		1	2	1	1	1	3
	1		1	2	1	1	1	3
	1		1	3	1	1	1	2
	2		1	4	1	1	1	1
	1		1	4	1	1	1	1
	1		1	1	1	1	1	1
	1		1	3	1	1	1	3
	1		1	3	1	1	1	4
	1		1	3	1	1	1	4
	1		1	4	1	1	1	1
	3		2	5	1	1	1	2
	3		2	5	1	1	1	4
	1		2	4	1	1	1	1
	1		2	6	1	1	1	1
	1		2	3	1	1	1	3
	1		2	6	1	1	2	1
	1		2	2	1	1	2	2
	1		2	8	1	2	2	2
	1		2		1	2	2	1
	2		2		1	2	2	1
	1		2		1	2	2	2
	1		2		1	2	2	2
	2		2		1	2	2	3
	2		2		1	2	2	2
	1		2		1	2	2	3
	1		2		1	3	2	3
	2		2		1	3	2	3
	4		2		1	3	2	5
	2		2		1	3	2	5
	1		2		1	3	2	2
	1		2		2	3	2	1
	1		2		2	3	2	5
	3		2		2	3	2	4
	3		2		2	3	2	3
	1		2		2	1	2	3
	2		2		2	1	2	2
			2		2	1	2	2
			2		2	1	2	3
			2		2	1	2	5
			2		2	1	2	2
			3		2	1	2	1
			3		2	1	2	2
			3		2	1	2	5
			3		2	1	2	5
			3		2	1	2	4
			3		2	1	2	4
			3		2	1	2	6
			4		2	1	2	1
			7		2	1	2	4
					2	2	2	3
					2	2	2	3
					2	2	2	2
					2	2	2	2
					2	2	2	4
					2	2	2	7
					2	2	2	6
					2	2	2	7
					2	3	2	4
					2	3	2	4
					2	3	2	7
					2	3	2	6
					2	3	2	4
					2	3	2	4
					2	3	2	3
					2	3	2	6
					2	3	2	6
					2	4	2	6
					2	4	2	4
					2	4	3	3
					2	4	3	7
					2	4	3	7
					2	4	3	6
					2	1	3	8
					2	1	3	6
					2	1	3	8
					2	1	3	7
					2	1	3	8
					2	1	3	7
					2	2	3	11
					2	2	3	7
					2	2	3	4
					2	3	3	9
					2	3	3	8
					2	3	3	9
					2	3	3	4
					2	4	3	5
					2	4	3	9
					2	4	3	6
					2	4	3	10
					2	1	3	6
					2	1	3	8
					2	2	3	9
					2	2	3	9
					2	3	4	8
					2	3	4	11
					2	4	4	12
					3	4	4	5
					3	4	4	5
					3	4	4	12
					3	4	4	11
					3	4	4	10
					3	4	4	5
					3	5	4	12
					3	6	4	13
					3	6	4	9
					3	2	5	6
					3	2	5	11
					3	3	5	11
					3	3	5	8
					3	5	5	16
					4	5	5	13
					4	7	5	14
					4	7	5	14
					4	2	6	9
					4	2	6	3
					4	4	6	16
					5	4	6	17
					5	4	7	18
					5	4	7	20
					5	7	7	19
					5	2	8	17
					5	4	8	21
					6	6	9	20
					7	6	16	21
						7	23	16
						8	28	17
						2		17
						3		20
						10		17
						11		21
						3		30
						6		30
						9		16
						11		25
						10		25
						7		29
						1		31
						5		36
						14		58
						17
						19
						38

## Sheet: Figure 3F
Basal cell density
Refers to: Figure 3F
Protocol: Figure 3A
		Average cell number per 100 x 100 mm2 area												Raw data
		YFP								YFP vs p53*/wt				YFP
		24 weeks	52 weeks							Mann Whitney test				24 weeks								52 weeks
	animal 1	112.25	117.75							P value	0.0007				Cells per field					Mean			Cells per field					Mean
	animal 2	111.25	117.25							Exact or approximate P value?	Exact			animal 1	113	94	130	105	120	112.25		animal 1	117	103	114	120	134	117.75
	animal 3	122	119.25							P value summary	***			animal 2	125	110	114	106	115	111.25		animal 2	109	124	107	107	131	117.25
	animal 4	112.5	113.5							Significantly different? (P < 0.05)	Yes			animal 3	139	121	118	134	115	122		animal 3	121	120	121	115	121	119.25
										One- or two-tailed P value?	Two-tailed			animal 4	154	113	103	109	125	112.5		animal 4	116	118	114	114	108	113.5
										Sum of ranks in column A,B	48.50 , 251.5
		p53*/wt								Mann-Whitney U	12.5
		24 weeks	44 weeks	67 weeks										p53*/wt
	animal 1	122	144	126.75						Difference between medians				24 weeks								44 weeks								67 weeks
	animal 2	133.25	145	117.5						Median of column A	115.4, n=8				Cells per field					Mean			Cells per field					Mean			Cells per field					Mean
	animal 3	122.75	133.75	131.25						Median of column B	124.6, n=16			animal 1	109	111	132	125	120	122		animal 1	144	132	138	148	158	144		animal 1	103	140	126	121	120	126.75
	animal 4	126	122	116.5						Difference: Actual	9.25			animal 2	114	121	137	149	126	133.25		animal 2	113	180	135	115	150	145		animal 2	140	119	118	119	114	117.5
	animal 5	138.75	118							Difference: Hodges-Lehmann	9.75			animal 3	137	125	134	108	124	122.75		animal 3	140	135	126	157	117	133.75		animal 3	144	121	129	144	131	131.25
	animal 6		117.75											animal 4	108	129	122	139	114	126		animal 4	122	122	126	108	132	122		animal 4	103	113	125	105	123	116.5
	animal 7		123.25											animal 5	142	156	129	138	132	138.75		animal 5	102	123	92	146	111	118
																						animal 6	123	125	117	116	113	117.75
																						animal 7	126	119	119	128	127	123.25
		Average from 5 fields per mouse

## Sheet: Figure 3G
Proportion of EdU+ cells in basal layer at 12 week-time point
Refers to: Figure 3G
Protocol: Figure 3A
	% EdU-positive cells in basal layer								Paired t test (p53wt/wt vs p53*/wt)
									P value	0.4556
		p53wt/wt	p53*/wt clone area						P value summary	ns
	animal 1	2.02	1.87						Significantly different? (P < 0.05)	No
	animal 2	0.9	0.99						One- or two-tailed P value?	Two-tailed
	animal 3	1.61	1.44						t, df	t=0.9178 df=2
									Number of pairs	3
	raw data								How big is the difference?
		p53wt/wt			Clone area*				Mean of differences	-0.07667
	animal	EdU+	Total DAPI	Fields	EdU+ GFP+	GFP+ DAPI	clones		SD of differences	0.1447
	1	25	1235	5	10	534	72		SEM of differences	0.08353
	2	12	1228	5	4	405	58		95% confidence interval	-0.4361 to 0.2827
	3	19	1181	5	5	347	66		R squared	0.2964
					* % EdU in clones from clonal analysis (Figure 2e)				How effective was the pairing?
									Correlation coefficient (r)	0.9902
									P value (one tailed)	0.0447
									P value summary	*
									Was the pairing significantly effective?	Yes
	Additional data -- other time points
	0.5 weeks
	animal	EdU+	Total DAPI	%	Fields
	1	30	981	0.030581	5
	2	22	1002	0.0219561	5
	3	10	890	0.011236	5
	3 weeks
	animal	EdU+	Total DAPI	%	Fields
	1	9	1088	0.00827206	5
	2	22	1012	0.0217391	5
	3	30	942	0.0318471	5
	6 weeks
	animal	EdU+	Total DAPI	%	Fields
	1	11	1385	0.00794224	5
	2	25	1318	0.0189681	5
	3	20	1429	0.0139958	5
	4	21	1185	0.0177215	5
	24 weeks
	animal	EdU+ GFP+	GFP+ DAPI	%	Fields
	1	2	354	0.00564972	5
	2	30	1192	0.0251678	4
	3	4	560	0.00714286	4
	44 weeks
	animal	EdU+ GFP+	GFP+ DAPI	%	Fields
	1	32	2172	0.014733	5
	67 weeks
	animal	EdU+ GFP+	GFP+ DAPI	%	Fields
	1	57	2241	0.0254351	4
	2	7	1173	0.0059676	4

## Sheet: Figure 4F
Labelled area (%)
Refers to: Figure 4F
Protocol: Figure 3A
	YFP							p53*/wt
	Time (week)	animal 1	animal 2	anmial 3	animal 4	mean		Time (week)	animal 1	animal 2	anmial 3	animal 4	animal 5	mean
	1.5							1.5	0.7	0.2	3.7			1.533
	3							3	1.8	0.2	4.5			2.167
	6	1.6	0.3	0.4		0.7667		6	2.3	4.4	4.5	1.9		3.275
	12	0.7	0.4	1.4	6.8	2.352		12	4.5	8.7	6.1			6.433
	24	1.1	1.8	2.1	1.3	1.575		24	90.1	46.7	78	83.8	86.1	76.94
	44							44	96.3	75.6	51.3			74.4
	52	3.1	2.1	1.9	7.1	3.55		52	48.2	89.9	90.6	73		75.43
	67							67	96.1	89.6	91	59.7		74.1
	76	1	1.4	2		1.467		76
	raw data							raw data
	Time (week)	ID	YFP area	total area	% YFP area			Time (week)	ID	GFP area	total area	% GFP area
	6	3783	11846.9	751956	0.0157548			1.5	7310	5088.24	751515	0.00677064
	6	3784	2126.09	751662	0.00282852			1.5	7311	1622.47	750928	0.00216062
	6	3785	2918.39	751515	0.00388334			1.5	7438	28038.5	751369	0.0373165
	6							1.5
	12	4086	5445.5	748728	0.007273			3	7312	13871.9	751075	0.0184695
	12	4048	1733.04	422314	0.00410367			3	7644	1847.44	751075	0.00245973
	12	4049	6059.77	422150	0.0143546			3	7439	33490.9	750634	0.0446168
	12	4052	28585.1	421984	0.0677398			3
	24	4045	8259.28	751221	0.0109945			6	7646	16970.7	751515	0.0225819
	24	4046	13162	751222	0.0175208			6	6058	32770	750928	0.0436393
	24	4088	15576.1	751222	0.0207343			6	6057	34037.2	750928	0.0453269
	24	4089	10103.9	751222	0.0134499			6	6052	14330.7	751515	0.019069
	52	4099	22953.6	751501	0.0305437			12	6054	33970.8	749754	0.0453093
	52	4100	16107.8	751368	0.021438			12	6055	65177.2	751369	0.0867446
	52	4102	14567.7	750634	0.0194072			12	6056	45665	751809	0.0607402
	52	4103	52940.8	748140	0.0707632			12
	76	4197	7419.08	751515	0.00987216			24	6064	676360	750634	0.901051
	76	4051	10736.3	751368	0.014289			24	6065	698104	1.49427e+06	0.467188
	76	4050	14977.2	750781	0.0199488			24	6066	586165	751222	0.780283
	76							24
								44	6053	722148	749753	0.963181
			Area (µm²) from 5 fields					44	6059	567092	750195	0.755926
								44	6060	384891	749608	0.513456
								44
										Area (µm²) from 5 fields

## Sheet: Figure 4G
Cell density in immediate suprabasal layer
Refers to: Figure 4G
Protocol: Figure 3A
		Cells per field (170 x 170 mm2)
		YFP			p53*/wt								Unpaired t test with Welch's correction			Unpaired t test with Welch's correction
		24 weeks			12 weeks		24 weeks		67 weeks				P value	0.0035		P value	0.0236
	animal 1	72.4			68.2		106		81				P value summary	**		P value summary	*
	animal 2	62.2			54.8		125.6		92.6				Significantly different? (P < 0.05)	Yes		Significantly different? (P < 0.05)	Yes
	animal 3	60*			48.8		131.4		108.4				One- or two-tailed P value?	Two-tailed		One- or two-tailed P value?	Two-tailed
													Welch-corrected t, df	t=6.647 df=3.700		Welch-corrected t, df	t=3.750 df=3.640
		Average from 5 fields											How big is the difference?			How big is the difference?
		* Average from 4 fields											Mean ± SEM of 12 w (column E)	57.27 ± 5.734, n=3		Mean ± SEM of 12 w (coulmn E)	57.27 ± 5.734, n=3
													Mean ± SEM of 24 w (column F)	121.0 ± 7.685, n=3		Mean ± SEM of 67 w (column G)	94.00 ± 7.941, n=3
													Difference between means	63.73 ± 9.588		Difference between means	36.73 ± 9.795
													95% confidence interval	36.24 to 91.23		95% confidence interval	8.445 to 65.02
													R squared	0.9227		R squared	0.7944
													F test to compare variances			F test to compare variances
													F,DFn, Dfd	1.796, 2, 2		F,DFn, Dfd	1.917, 2, 2
													P value	0.7154		P value	0.6855
													P value summary	ns		P value summary	ns
													Significantly different? (P < 0.05)	No		Significantly different? (P < 0.05)	No

## Sheet: Figure 4J
Epidermal thickness
Refers to: Figure 4J
Protocol: Figure 3A
	Epidermal thickness (mm)
		YFP				p53*/wt						24 weeks, YFP vs p53*/wt			p53*/wt, 24 vs 67 weeks
		3 weeks	24 weeks	52 weeks		12 weeks	24 weeks	44-52 weeks	67 weeks			Mann Whitney test			Mann Whitney test
	animal 1	12.99	11.26	9.52		8.87	39.34	14.02	11.69			P value	0.0043		P value	0.0159
	animal 2	9.42	7.89	21.19		7.84	36.18	34.35	20.46			Exact or approximate P value?	Exact		Exact or approximate P value?	Exact
	animal 3	11.8	10.91	11.69		14.7	29.92	21.84	23.54			P value summary	**		P value summary	*
	animal 4		7.18	11.54		14.61	42.5	25.18	16.51			Significantly different? (P < 0.05)	Yes		Significantly different? (P < 0.05)	Yes
	animal 5		10.36			10.2	28.59	35.23				One- or two-tailed P value?	Two-tailed		One- or two-tailed P value?	Two-tailed
	animal 6		9.02			12.17		12.85				Sum of ranks in column A,B	21 , 45		Sum of ranks in column F,H	35 , 10
	animal 7							20.02				Mann-Whitney U	0		Mann-Whitney U	0
												Difference between medians			Difference between medians
												Median of column A	9.690, n=6		Median of column F	36.18, n=5
												Median of column B	36.18, n=5		Median of column H	18.49, n=4
												Difference: Actual	26.49		Difference: Actual	-17.7
												Difference: Hodges-Lehmann	26.49		Difference: Hodges-Lehmann	-17.57

## Sheet: Figure 5C
Intercellular distance at desmosomes
Refers to: Figure 5C
Protocol: Figure 3A
		p53*/wt				p53wt/wt					p53wt/wt vs p53*/wt
		animal 1	animal 2	animal3		animal 1	animal 2	animal3			Mann Whitney test
		112	76.8	67.3		42.7	36.8	28.7			P value	< 0.0001
		43.4	28.2	70		38.1	28.2	32.5			Exact or approximate P value?	Approximate
		71.1	53.8	107		29.1	29.3	34			P value summary	****
		43.8	47.4	93		36.7	48.1	32.3			Significantly different? (P < 0.05)	Yes
		71.5	36.3	78.1		31.2	30.1	24.9			One- or two-tailed P value?	Two-tailed
		37.5	81.1	79.2		34.5	31.8	30.8			Sum of ranks in column A,C	30492 , 14658
		56.1	61.2	65.1		43.4	32.8	31.6			Mann-Whitney U	3333
		74.2	66.3	59.2		35.6	30.2	34.9
		118	61.4	61.2		46	34.9	35.5			Difference between medians
		127	61.4	60.1		32.1	32.1	29.8			Median of column A	61.60, n=150
		69	47.7	49.3		39.4	31.6	39.9			Median of column C	34.90, n=150
		72.2	61.3	27.5		49.5	32.8	28.2			Difference: Actual	-26.7
		45	67.9	40.7		55.8	28.2	30			Difference: Hodges-Lehmann	-26.2
		33.5	53.1	38.3		78.8	33.7	36.7
		88.6	51.9	60.1		55.3	33.6	35.6
		90.7	50.3	43.3		31.8	31.6	29.3
		57.2	38.9	28.4		37.7	30.6	31.2
		52.5	47.7	46.9		29.8	71.2	31.8
		77.6	27.5	51.3		39.4	33.6	31.6
		64.4	47.5	46.8		37.9	27.6	27.5
		43.3	25.9	52.1		33.6	37.5	31.2
		86.8	39.9	39.1		42.7	33.5	31.8
		194	23.7	60.4		29.5	33.1	34.9
		139	73.9	109		37.1	47.7	29.3
		195	53.6	51.4		55.6	45.5	27.7
		84.9	45.4	65.7		37.5	31.6	43.4
		129	97.9	46.5		41.8	50.5	23.7
		96.3	37.1	61.8		42.5	34.9	37.5
		109	105	47.7		33.5	29.6	38.3
		218	85.3	37.9		49.5	34.9	45
		305	110	31.6		42.2	34.4	39.6
		253	33.9	36.5		25.7	23.7	39.4
		79	39.9	32.1		41.8	35.7	56.1
		133	28.4	47.3		58.5	27.7	29.6
		84.8	24.7	92.3		33.7	31.6	40.7
		120	101	30.7		28.2	43.1	39.1
		116	93	70.6		19.8	35.6	33.9
		112	79.9	75		43.3	36.2	52.6
		64.4	73	41.2		35.6	40.5	67.2
		110	109	44.3		39.5	31.2	35.6
		105	101	45.5		34.9	44.3	53.1
		115	23.7	52.1		40.7	21.8	61.1
		118	69.5	93.8		38.9	29.1	31.6
		75.3	43.7	36.4		54.5	29.1	28.2
		82.9	45.5	41.6		45.7	23.7	44.1
		104	41.8	37.5		38.9	37.9	45.4
		40.7	71.7	77.1		53.6	36.4	39.5
		129	97.7	123		27.7	23.1	43.8
		81.2	87	45		43.4	26.5	37.2
		110	32.6	52.5		28.7	26.8	38.9

## Sheet: Figure 6C, 6D
Proportion of EdU+ cells in basal layer at 6 week-time point (short term UV-irradiation)
Refers to: Figure 6C and 6D
Protocol: Figure 6A
										raw data
		YFP				p53*/wt				YFP (wt) animals		unexposed area			UV irradiated area
		Control	UV			Control	UV				animal	EdU+	Total DAPI	Fields	EdU+	Total DAPI	Fields
	animal 1	2.22	4.28		animal 1	3.15	3.45				1	30	1325	5	73	1657	5
	animal 2	1.77	7.14		animal 2	3.04	6.41				2	17	1319	5	120	1682	5
	animal 3	3.57	5.91		animal 3	2.73	6.02				3	55	1518	5	102	1716	5
	animal 4	1.71	4.13		animal 4	3.11	5.56				4	23	1336	5	65	1532	5
	*Values are average percentage from 5 fileds per animal.
		YFP				p53*/wt
		Paired t test				Paired t test				p53*/wt animals		unexposed area			UV irradiated area
		P value	0.029			P value	0.0481				animal	EdU+	Total DAPI	Fields	EdU+ GFP+	GFP+ DAPI	Fields
		P value summary	*			P value summary	*				1	43	1377	5	59	1718	5
		Significantly different? (P < 0.05)	Yes			Significantly different? (P < 0.05)	Yes				2	41	1354	5	105	1632	5
		One- or two-tailed P value?	Two-tailed			One- or two-tailed P value?	Two-tailed				3	35	1293	5	102	1696	5
		t, df	t=3.945 df=3			t, df	t=3.234 df=3				4	44	1457	5	88	1647	5
		Number of pairs	4			Number of pairs	4
		How big is the difference?				How big is the difference?
		Mean of differences	3.033			Mean of differences	2.343
		SD of differences	1.538			SD of differences	1.449
		SEM of differences	0.7688			SEM of differences	0.7243
		95% confidence interval	0.5859 to 5.479			95% confidence interval	0.03735 to 4.648
		R squared	0.8384			R squared	0.7771
		How effective was the pairing?				How effective was the pairing?
		Correlation coefficient (r)	0.161			Correlation coefficient (r)	-0.5202
		P value (one tailed)	0.4195			P value (one tailed)	0.2399
		P value summary	ns			P value summary	ns
		Was the pairing significantly effective?	No			Was the pairing significantly effective?	No

## Sheet: Figure 6E, 6F
Labelled area (%) (short term UV-irradiation)
Refers to: Figure 6E and 6F
Protocol: Figure 6A
											Raw data
	YFP
			control								YFP		Control			UV
	Time (week)		animal 1	animal 2	animal 3	animal 4	mean				Time (week)	animal	GFP area	Total area	% GFP area	GFP area	Total area	% GFP area
	1.5	control	1.4	3.6	3	2.7	2.675				1.5	1	6915.1	507190	0.0136341	21575.4	506117	0.0426293
		UV	4.3	7	3.8	4.3	4.85					2	18457.5	506447	0.036445	35629.2	506612	0.0703283
	3	control	1	5.7	3.8	5.5	4					3	15123.8	507025	0.0298285	19181.4	506200	0.0378929
		UV	5.7	8.6	6.5	5	6.45					4	13677.8	507108	0.0269721	21677.7	506282	0.0428173
	6	control	4.7	1.6	3.8	2.2	3				3	1	5238.33	506695	0.0103382	29146.6	507025	0.0574855
		UV	9.8	5.3	6.2	7.8	7.275					2	28680.2	506777	0.0565933	43563.1	507108	0.085905
												3	19423.3	506860	0.038321	32962.7	507025	0.065012
												4	28026.4	506695	0.0553122	25476.4	505786	0.0503699
											6	1	23561	505127	0.0466437	49557.6	507355	0.0976782
												2	8270.55	506121	0.0163411	26621.3	506561	0.0525531
												3	19338.1	505844	0.0382294	31136.9	505021	0.0616546
												4	11414.3	507438	0.0224941	39142.6	502898	0.077834
														mm2			mm2
	p53*/wt
			control								p53*/wt		Control			UV
	Time (week)		animal 1	animal 2	animal 3	animal 4	mean				Time (week)	animal	GFP area	Total area	% GFP area	GFP area	Total area	% GFP area
	1.5	control	1.4	2.2	1.4	3	2				1.5	1	3471.37	253334	0.0137027	50769.8	506007	0.100334
		UV	10	21.7	4.2	9	11.23					2	11269.5	506227	0.0222618	110094	506227	0.21748
	3	control	9.8	6	12.4	6	8.5					3	7153.42	505374	0.0141547	21016.5	506035	0.0415316
		UV	41.6	43.6	45.4	13.6	36.05					4	14998.2	505044	0.0296969	45674.2	504880	0.0904655
	6	control	12.8	4	8.6	4.9	7.575				3	1	41440	422329	0.0981225	210462	505897	0.416018
		UV	44.4	46.2	81.4	94.5	66.63					2	30143.3	506447	0.0595192	220835	506007	0.436426
												3	62719.9	505952	0.123964	191246	421654	0.453561
												4	30214.9	505704	0.0597482	68736.7	505704	0.135923
											6	1	64545	504467	0.127947	223879	504386	0.443865
			Values are from 6 fields per animal									2	20379.8	504798	0.0403722	233522	505210	0.462227
												3	43533.4	505787	0.0860707	411542	505457	0.814198
												4	24561.2	505787	0.0485604	478694	506337	0.945406
														mm2			mm2

[truncated: 10 more sheets: Figure7C, Figure 7D, Figure 7H, Figure S2D, Figure S2E, Figure S2F and S2G, Figure S2H, Figure S2K and S2L, Figure S4B adn S5I, Figure S7C and S7D]
